# Supplementary material for: C. elegans feed yolk to their young in a form of primitive lactation
Source: Nat Commun. 2021 Oct 5;12:5801. doi: 10.1038/s41467-021-25821-y (PMC8492707; doi:10.1038/s41467-021-25821-y)
Supplement: Supplementary file 3 — Supplementary Data 2 [file 41467_2021_25821_MOESM3_ESM.csv]

Term	Expected	Observed	Enrichment Fold Change	P value	Q value
anal depressor muscle WBbt:0004292	4.9	22	4.5	1.60E-09	4.70E-07
intestinal muscle WBbt:0005796	2.1	9	4.3	6.00E-05	0.0087
anal sphincter muscle WBbt:0005798	1.4	7	5.2	7.20E-05	0.0087
lateral nerve cord WBbt:0006769	4.2	13	3.1	0.00012	0.0089
sex organ WBbt:0008422	18	33	1.9	0.00026	0.015
hermaphrodite WBbt:0007849	23	41	1.8	0.00028	0.015
dorsal nerve cord WBbt:0006750	6.2	15	2.4	0.00066	0.027
nerve ring WBbt:0006749	9.2	19	2.1	0.0013	0.046
gonadal primordium WBbt:0008366	30	47	1.6	0.0014	0.046
