# Supplementary material for: C. elegans feed yolk to their young in a form of primitive lactation
Source: Nat Commun. 2021 Oct 5;12:5801. doi: 10.1038/s41467-021-25821-y (PMC8492707; doi:10.1038/s41467-021-25821-y)
Supplement: Supplementary file 7 — Supplementary Data 6 [file 41467_2021_25821_MOESM7_ESM.csv]

Category	Term	Count	%	PValue	Genes	List Total	Pop Hits	Pop Total	Fold Enrichment	Bonferroni	Benjamini	FDR
GOTERM_BP_DIRECT	GO:0006955~immune response	61	21.78571429	3.49E-39	P07357, P02778, P61769, Q9TQE0, P51671, O00300, P42830, P01024, P25774, O15263, P13501, P01591, P80075, O00626, P02748, P13500, P78423, Q03167, P15018, P05113, P48061, P05112, Q07325, P01842, P53634, P01584, P09341, P01876, P01877, O43927, P01375, P08700, P05231, P09919, P10643, P35225, P01834, P13232, P04141, P22301, P13725, P19875, P07996, P01579, P40933, P78556, P13236, Q16663, Q14005, P60568,…	277	421	16792	8.783556428	8.09E-36	8.09E-36	6.10E-36
GOTERM_BP_DIRECT	GO:0002576~platelet degranulation	33	11.78571429	1.99E-32	P01033, P21926, P04217, P61812, P01011, P12814, O00391, P14210, P01009, O43707, P07996, P01127, P02763, P02679, P02787, P02749, P02675, P02768, P02765, P19652, P05067, P01344, P05155, P10909, P10600, P16671, P01133, P15692, Q08380, P00747, P02647, P01137, P07602	277	103	16792	19.42224247	4.62E-29	2.31E-29	3.49E-29
GOTERM_BP_DIRECT	GO:0006954~inflammatory response	52	18.57142857	5.50E-32	P01031, P02778, P01258, P14174, P10451, P51671, O00300, P42830, P01024, P06702, P13501, P80075, O00626, P13500, P08571, P05109, P05113, P48061, P22362, Q07325, P01137, P01584, P09341, O43927, P01375, P05231, P01011, P35225, Q92583, P22301, P19875, O75882, P07996, Q92485, P02763, P22692, P40933, P78556, P61626, Q16663, P13236, Q99616, P09603, P36222, Q9Y258, P01583, O00175, P55774, P0C0L4, P10145,…	277	379	16792	8.317384719	1.28E-28	4.25E-29	9.62E-29
GOTERM_BP_DIRECT	GO:0007267~cell-cell signaling	42	15	6.11E-29	P02778, P01258, O43927, P08700, P61812, P35225, O14786, P01148, Q92583, P01286, P13232, P12272, P22301, P10767, P01308, P42830, P06702, P13501, P80075, O00626, P01222, P40933, P78556, P13236, Q16663, P00709, Q99616, P60568, P01019, P01374, P31371, P61278, Q9Y258, Q07325, O00175, P55774, P49763, P08620, P80098, P23560, P55773, P01584	277	254	16792	10.02393473	1.42E-25	3.54E-26	1.07E-25
GOTERM_BP_DIRECT	GO:0070098~chemokine-mediated signaling pathway	25	8.928571429	1.43E-25	P09341, P02778, O43927, Q92583, P51671, P19875, P42830, P13501, P80075, O00626, P13500, P78423, P78556, Q16663, P13236, Q99616, P48061, P22362, Q9Y258, Q07325, O00175, P55774, P80098, P10145, P55773	277	71	16792	21.34540093	3.31E-22	6.61E-23	2.49E-22
GOTERM_BP_DIRECT	GO:0071347~cellular response to interleukin-1	24	8.571428571	4.64E-24	P13501, P80188, P80075, P49913, P02675, O00626, P13500, P05362, P78423, P78556, P13236, Q16663, P05231, Q92583, Q99616, P51671, P22362, P36222, Q9Y258, O00175, P55774, P10145, P80098, P55773	277	71	16792	20.49158489	1.08E-20	1.79E-21	8.12E-21
GOTERM_BP_DIRECT	GO:0002548~monocyte chemotaxis	20	7.142857143	2.11E-23	P13501, P80075, O00626, P01258, P13500, P78423, P78556, P13236, Q16663, P05231, Q92583, Q99616, P51671, P22362, Q9Y258, O00175, P55774, P01127, P80098, P55773	277	42	16792	28.86711363	4.90E-20	7.00E-21	3.70E-20
GOTERM_BP_DIRECT	GO:0030593~neutrophil chemotaxis	23	8.214285714	2.23E-23	P01579, P06702, P13501, P80075, O00626, P13500, P78423, P78556, P05109, P13236, Q16663, P61812, Q92583, Q99616, P51671, P22362, Q9Y258, O00175, P55774, P10145, P80098, P55773, P01584	277	66	16792	21.12547861	5.18E-20	6.47E-21	3.91E-20
GOTERM_BP_DIRECT	GO:0070374~positive regulation of ERK1 and ERK2 cascade	32	11.42857143	2.56E-23	P40225, P01375, P14174, P05231, O14786, Q92583, P51671, P01127, P02679, P13501, P80075, P02675, O00626, P13500, P05362, P78423, P78556, P13236, Q16663, Q99616, P22362, P36222, Q9Y258, O00175, P55774, P16671, P15692, P01588, P08620, P80098, P01137, P55773	277	175	16792	11.08497163	5.94E-20	6.60E-21	4.48E-20
GOTERM_BP_DIRECT	GO:0050729~positive regulation of inflammatory response	23	8.214285714	2.82E-22	P13501, P06702, P80075, P06858, P13500, P40933, P78423, P05109, P29460, Q16663, P13236, Q9NZH0, P60568, Q99616, P01019, P51671, P22362, Q9Y258, O00175, P55774, Q13093, P80098, P55773	277	73	16792	19.09974779	6.54E-19	6.54E-20	4.94E-19
GOTERM_BP_DIRECT	GO:0006935~chemotaxis	27	9.642857143	7.18E-22	P01031, P09341, P02778, Q92583, P51671, P19875, P42830, O15263, P13501, P80075, O00626, P13500, P78423, P78556, Q16663, Q99616, P48061, P05112, P22362, Q9Y258, Q07325, O00175, P55774, P59665, P10145, P80098, P55773	277	122	16792	13.41610937	1.66E-18	1.51E-19	1.25E-18
GOTERM_BP_DIRECT	GO:0071356~cellular response to tumor necrosis factor	26	9.285714286	8.29E-22	P13501, P19320, P80188, P80075, P49913, P01258, O00626, P13500, P05362, P78423, P78556, P13236, Q16663, P05231, Q92583, Q99616, P51671, P22362, P36222, Q9Y258, O00175, P55774, P07996, P10145, P80098, P55773	277	110	16792	14.32858549	1.92E-18	1.60E-19	1.45E-18
GOTERM_BP_DIRECT	GO:0008284~positive regulation of cell proliferation	43	15.35714286	1.35E-19	P02778, P01033, P49913, P27797, P08700, P05231, P61812, P09919, P01286, P13232, P04141, P14210, P12272, P13725, P41159, P10767, P01308, P42830, P07996, P00734, P01127, P01579, P39905, P40933, P21781, P24158, P15018, O00560, Q9Y240, P01344, P60568, P24821, P09603, P31371, P01135, P09668, P01133, P15692, P49763, P08620, P01588, P01137, P01034	277	466	16792	5.593777599	3.13E-16	2.41E-17	2.36E-16
GOTERM_BP_DIRECT	GO:0071346~cellular response to interferon-gamma	19	6.785714286	7.44E-19	P13501, P80075, O00626, P13500, P78423, P78556, Q16663, P13236, P29460, P22897, Q92583, Q99616, P51671, P22362, Q9Y258, O00175, P55774, P80098, P55773	277	57	16792	20.20697954	1.72E-15	1.23E-16	1.30E-15
GOTERM_BP_DIRECT	GO:0050731~positive regulation of peptidyl-tyrosine phosphorylation	21	7.5	2.47E-18	P21583, P05362, P21781, P08700, P14174, P15018, P05231, P01344, P09919, O14786, P05113, P01019, P14210, P13725, P04004, P16671, P01241, P15692, P01308, P01127, P01137	277	82	16792	15.52487453	5.73E-15	3.82E-16	4.32E-15
GOTERM_BP_DIRECT	GO:0048247~lymphocyte chemotaxis	14	5	1.42E-16	P80075, O00626, P13500, P78423, P78556, Q16663, Q92583, Q99616, P51671, P22362, Q9Y258, O00175, P55774, P55773	277	28	16792	30.31046931	2.57E-13	1.61E-14	1.89E-13
GOTERM_BP_DIRECT	GO:0044267~cellular protein metabolic process	22	7.857142857	3.39E-16	P01236, P02788, P22692, P01258, P02766, P06727, P61626, P05067, P17936, P01344, P62988, P61769, P18065, P08833, P09668, P01308, P02647, Q08431, P00747, P98160, P00734, P01034	277	118	16792	11.3022089	7.72E-13	4.54E-14	5.77E-13
GOTERM_BP_DIRECT	GO:0001895~retina homeostasis	15	5.357142857	1.16E-15	P01834, P61769, P01591, P02787, P02788, Q96DA0, P01876, P02768, P25311, P01877, P12273, P63261, P60709, P61626, P01833	277	40	16792	22.73285199	2.57E-12	1.43E-13	1.94E-12
GOTERM_BP_DIRECT	GO:0060326~cell chemotaxis	17	6.071428571	5.75E-15	P01031, P19320, P09341, P13501, P02778, P80075, P13500, P78423, P78556, Q16663, Q99616, P48061, P14210, Q07325, P19875, P42830, P01127	277	65	16792	15.85470703	1.34E-11	7.04E-13	1.01E-11
GOTERM_BP_DIRECT	GO:0051781~positive regulation of cell division	15	5.357142857	1.59E-14	P21781, P61812, P01344, P31371, P13725, P01135, P01583, P10600, P10767, P49763, P15692, P08620, P01127, P01137, P01584	277	47	16792	19.34710807	3.68E-11	1.84E-12	2.78E-11
GOTERM_BP_DIRECT	GO:0030449~regulation of complement activation	13	4.642857143	2.04E-14	P01031, P13987, P00751, P07357, P05156, P04003, P02748, P04004, P13671, P01024, P0C0L4, P10643, P06681	277	30	16792	26.26907341	4.71E-11	2.24E-12	3.55E-11
GOTERM_BP_DIRECT	GO:0045087~innate immune response	35	12.5	2.92E-14	P80188, P01871, P49913, P01876, P04003, P01877, P01258, Q9NZP8, Q01524, Q01523, P13671, P14174, P01834, P61769, P01857, Q92485, P06681, O15263, P06702, P01591, P02675, P08571, P05109, P05067, P62988, P09603, P05155, P05156, P59666, P10909, P03950, P01842, P54108, P59665, P0C0L4	277	430	16792	4.934262446	6.77E-11	3.08E-12	5.11E-11
GOTERM_BP_DIRECT	GO:0006958~complement activation, classical pathway	19	6.785714286	3.36E-14	P01031, P07357, P01871, P01876, P04003, P01877, P02748, Q9NZP8, P13671, P10643, P01834, P01857, P05155, P05156, P10909, P01842, P01024, P0C0L4, P06681	277	99	16792	11.63432155	7.77E-11	3.38E-12	5.86E-11
GOTERM_BP_DIRECT	GO:0019731~antibacterial humoral response	14	5	1.59E-13	P01591, P02788, P01871, P49913, P01876, P01877, P01258, Q01524, Q01523, P05067, P61769, P59666, P03950, P59665	277	44	16792	19.28848047	3.68E-10	1.53E-11	2.78E-10
GOTERM_BP_DIRECT	GO:0007165~signal transduction	55	19.64285714	2.39E-12	P02778, P04901, O14786, P22897, P51671, P31949, O00300, P10767, P42830, P01024, P02679, P06702, P80075, P02675, O00626, P13500, P21781, P00709, P01178, P48061, P22362, Q07325, P49763, P01133, P01588, P01584, P09341, P21583, P35225, P01148, P62879, P29373, P41159, P08833, P18065, P63104, P30101, P22692, P39905, P40933, P78556, P13236, Q16663, Q14515, Q99616, P01374, P31371, Q9Y258, O00175, P55774,…	277	1161	16792	2.871792958	5.54E-09	2.22E-10	4.18E-09
GOTERM_BP_DIRECT	GO:0071222~cellular response to lipopolysaccharide	18	6.428571429	4.39E-12	P01579, P80188, P02778, P49913, P13500, P05362, P01375, P08571, P78556, P29460, P05231, P09919, P22897, P61769, P04141, P22301, P16671, P10145	277	113	16792	9.656432702	1.02E-08	3.91E-10	7.67E-09
GOTERM_BP_DIRECT	GO:0045766~positive regulation of angiogenesis	18	6.428571429	5.88E-12	P02750, P01031, P49913, P78423, Q9NZ08, P13671, P51671, P14210, P36222, O00175, P01583, P09668, P49763, P15692, P07996, P01024, P10145, P01584	277	115	16792	9.488494742	1.36E-08	5.04E-10	1.03E-08
GOTERM_BP_DIRECT	GO:0010951~negative regulation of endopeptidase activity	17	6.071428571	1.40E-10	P01031, P30740, P01033, P02765, P05067, O43278, P01011, P16035, P05155, P08185, P01019, P01008, P01009, P04004, P01024, P0C0L4, P02760	277	121	16792	8.516991378	3.25E-07	1.16E-08	2.45E-07
GOTERM_BP_DIRECT	GO:0006898~receptor-mediated endocytosis	20	7.142857143	2.44E-10	P01591, P01876, P02768, P01877, P27797, P08571, P15328, P22897, P01834, P02649, P14625, P05156, P00738, P16671, P04004, P01842, Q08380, P02790, P02647, P02760	277	186	16792	6.518380498	5.65E-07	1.95E-08	4.27E-07
GOTERM_BP_DIRECT	GO:0007568~aging	19	6.785714286	2.49E-10	P19320, P01033, P01258, P13500, P40933, P05231, P05090, P05164, P01148, P16035, P05155, P01019, P18065, P22301, P08833, P10600, P01588, P53634, P01137	277	165	16792	6.980592933	5.76E-07	1.92E-08	4.35E-07
GOTERM_BP_DIRECT	GO:0050830~defense response to Gram-positive bacterium	14	5	1.24E-09	P49913, P01258, P01375, P61626, P05067, P05231, P00709, P61769, P01374, P59666, P16671, P03950, P59665, O15263	277	85	16792	9.984625186	2.87E-06	9.27E-08	2.17E-06
GOTERM_BP_DIRECT	GO:0042493~response to drug	24	8.571428571	1.25E-09	P01579, P80188, P06858, Q99541, P05362, P27797, P05231, P61812, P05090, P61769, P16035, P05112, P05413, P01374, P61278, P01135, P18065, P22301, O00300, P49763, P07996, P02647, P01137, P01034	277	304	16792	4.785863576	2.90E-06	9.06E-08	2.19E-06
GOTERM_BP_DIRECT	GO:0042742~defense response to bacterium	17	6.071428571	2.13E-09	P01579, P06702, P49913, O43927, P78556, P05109, Q9HC84, P00709, P05164, P01834, P22079, P01857, P22301, P59666, P00738, P01842, O15263	277	145	16792	7.10728246	4.94E-06	1.50E-07	3.73E-06
GOTERM_BP_DIRECT	GO:0044130~negative regulation of growth of symbiont in host	8	2.857142857	3.03E-09	P05164, P01579, P49913, P01374, P22301, P01375, P16671, P29460	277	16	16792	30.31046931	7.02E-06	2.06E-07	5.30E-06
GOTERM_BP_DIRECT	GO:0001666~response to hypoxia	18	6.428571429	3.65E-09	P19320, P13500, Q03167, P15941, P61812, P48061, P14625, P01374, P41159, P10600, P03950, P49763, P15692, P01588, O43707, P07996, P01137, P01034	277	172	16792	6.344051717	8.47E-06	2.42E-07	6.39E-06
GOTERM_BP_DIRECT	GO:0006874~cellular calcium ion homeostasis	14	5	3.87E-09	P13501, Q99616, P80075, P48061, P02649, P51671, P13500, P22362, P27797, O76061, Q16663, P80098, P01137, P55773	277	93	16792	9.125732697	8.98E-06	2.49E-07	6.78E-06
GOTERM_BP_DIRECT	GO:0030198~extracellular matrix organization	19	6.785714286	4.10E-09	P19320, P02679, P15291, P02675, P05362, P02766, P01375, P05067, P10451, O43278, Q6PCB0, P24821, O00300, P04004, Q08345, P07996, P98160, P01127, Q14118	277	196	16792	5.876519561	9.50E-06	2.57E-07	7.17E-06
GOTERM_BP_DIRECT	GO:0050714~positive regulation of protein secretion	10	3.571428571	4.91E-09	P62937, P02679, P15311, P02675, P10600, P01583, P03950, P61812, P01137, P35225	277	36	16792	16.83914962	1.14E-05	2.99E-07	8.58E-06
GOTERM_BP_DIRECT	GO:0043410~positive regulation of MAPK cascade	13	4.642857143	7.90E-09	P16035, P22692, P31371, P41159, P13725, O00300, P01308, P15018, P05231, P17936, P01344, P01127, P07602	277	81	16792	9.729286446	1.83E-05	4.70E-07	1.38E-05
GOTERM_BP_DIRECT	GO:0006953~acute-phase response	10	3.571428571	1.06E-08	P02763, P02765, P01009, P00738, P19652, P01308, P01588, P05231, P00734, P01011	277	39	16792	15.54383042	2.45E-05	6.13E-07	1.85E-05
GOTERM_BP_DIRECT	GO:0045740~positive regulation of DNA replication	10	3.571428571	2.13E-08	P21583, P04141, P27797, P10600, P08700, P01308, P01588, P05231, P01127, P01034	277	42	16792	14.43355682	4.94E-05	1.21E-06	3.73E-05
GOTERM_BP_DIRECT	GO:0007565~female pregnancy	13	4.642857143	2.36E-08	P01236, P15941, P01148, P01178, P05112, P01019, P12272, P18065, P41159, P10600, P49763, P02760, P01137	277	89	16792	8.854743845	5.47E-05	1.30E-06	4.13E-05
GOTERM_BP_DIRECT	GO:0008285~negative regulation of cell proliferation	25	8.928571429	4.17E-08	P09341, P15291, P21926, P25311, P61812, P05231, P17936, P01148, P16035, O00391, P31949, P12272, P22301, P13725, P15018, P05413, P61278, P10600, P01583, Q08345, P00747, P10145, P01137, P55773, P01584	277	396	16792	3.827079459	9.67E-05	2.25E-06	7.30E-05
GOTERM_BP_DIRECT	GO:0043547~positive regulation of GTPase activity	30	10.71428571	6.00E-08	P21583, P08700, Q92583, P04141, P51671, P10767, P01127, P13501, P80075, O00626, P39905, P13500, P05362, P78423, P78556, P21781, P13236, Q16663, P05113, P60568, Q99616, P31371, P22362, Q9Y258, O00175, P55774, P01133, P08620, P80098, P55773	277	565	16792	3.218810901	1.39E-04	3.16E-06	1.05E-04
GOTERM_BP_DIRECT	GO:0030335~positive regulation of cell migration	17	6.071428571	6.54E-08	P13501, O00592, O00560, P09603, P51671, P14210, Q9Y258, O00175, P09668, P11021, P15692, P01308, O43707, P07996, P01127, P80098, P01137	277	184	16792	5.600847591	1.52E-04	3.37E-06	1.14E-04
GOTERM_BP_DIRECT	GO:0050918~positive chemotaxis	9	3.214285714	7.71E-08	P13501, P48061, P14210, P21781, Q16663, P15692, P14174, P01127, O14786	277	35	16792	15.58824136	1.79E-04	3.89E-06	1.35E-04
GOTERM_BP_DIRECT	GO:0002544~chronic inflammatory response	6	2.142857143	1.38E-07	P19320, P49913, P51671, O43927, P05109, P07996	277	9	16792	40.41395909	3.20E-04	6.81E-06	2.42E-04
GOTERM_BP_DIRECT	GO:0007155~cell adhesion	26	9.285714286	1.70E-07	P21583, P19320, Q96S86, P15291, P21926, P25311, P13500, P05362, P78423, P13236, Q9Y5I2, O00592, P05067, P10451, P60568, P24821, P48061, P51671, P04004, P16671, Q08345, Q08380, P07996, Q08431, P02760, Q3KRG8	277	459	16792	3.433865805	3.93E-04	8.19E-06	2.97E-04
GOTERM_BP_DIRECT	GO:0001525~angiogenesis	18	6.428571429	1.73E-07	P13500, Q9NZ08, P61812, O14786, P05090, P31371, P01135, P41159, P03950, P10767, P49763, P01133, P15692, P15144, P10145, Q08431, P98160, Q3KRG8	277	223	16792	4.893169934	4.01E-04	8.18E-06	3.02E-04
GOTERM_BP_DIRECT	GO:0001938~positive regulation of endothelial cell proliferation	11	3.928571429	1.77E-07	P02750, P48061, P51671, P13500, Q9Y258, O00175, P03950, P15692, P49763, P01127, O14786	277	69	16792	9.664207607	4.10E-04	8.21E-06	3.10E-04
GOTERM_BP_DIRECT	GO:0006956~complement activation	12	4.285714286	1.80E-07	P01031, P01834, P00751, P07357, P01857, P10909, P01842, P13671, P01024, P0C0L4, P10643, P06681	277	87	16792	8.361508776	4.16E-04	8.17E-06	3.14E-04
GOTERM_BP_DIRECT	GO:0042523~positive regulation of tyrosine phosphorylation of Stat5 protein	7	2.5	1.99E-07	P60568, P05112, P04141, P08700, P01241, P29460, P01588	277	17	16792	24.96156296	4.60E-04	8.85E-06	3.47E-04
GOTERM_BP_DIRECT	GO:0007186~G-protein coupled receptor signaling pathway	38	13.57142857	2.44E-07	Q5T848, P01031, P09341, P02778, O43927, Q92583, P62879, P51671, P01308, P19875, P42830, P01024, O15263, P13501, P80075, O00626, P13500, P01222, P78423, P78556, P13236, Q16663, Q99523, Q9NZH0, Q99616, P48061, P02649, P01019, P61278, P22362, Q9Y258, Q07325, O00175, P55774, P10145, P80098, P02647, P55773	277	899	16792	2.562397851	5.65E-04	1.07E-05	4.26E-04
GOTERM_BP_DIRECT	GO:0050829~defense response to Gram-negative bacterium	10	3.571428571	2.52E-07	P61769, P01871, P49913, P01258, P29460, P61626, P05067, P05231, O15263, P00709	277	55	16792	11.02198884	5.85E-04	1.08E-05	4.41E-04
GOTERM_BP_DIRECT	GO:0006910~phagocytosis, recognition	8	2.857142857	2.65E-07	P01834, P01871, P01857, P01876, P01877, P16671, P01842, Q08431	277	28	16792	17.32026818	6.13E-04	1.12E-05	4.63E-04
GOTERM_BP_DIRECT	GO:0002682~regulation of immune system process	5	1.785714286	3.53E-07	P02763, P12273, P19440, P19652, Q9HAT2	277	5	16792	60.62093863	8.17E-04	1.46E-05	6.17E-04
GOTERM_BP_DIRECT	GO:0000165~MAPK cascade	19	6.785714286	3.54E-07	P21583, P13501, P39905, P13500, P01375, P21781, P08700, P05113, P60568, P62988, P31371, P04141, P10767, P01133, P01308, P08620, P01127, P01137, P01584	277	262	16792	4.396174939	8.20E-04	1.44E-05	6.19E-04
GOTERM_BP_DIRECT	GO:0010628~positive regulation of gene expression	19	6.785714286	3.54E-07	P01579, P80188, P27797, P01375, P05231, P61812, P24821, P09603, P15311, P31371, P04141, P12273, P01583, P09668, P15692, P01308, P01127, P01137, P01584	277	262	16792	4.396174939	8.20E-04	1.44E-05	6.19E-04
GOTERM_BP_DIRECT	GO:0042102~positive regulation of T cell proliferation	10	3.571428571	5.46E-07	P01579, P13501, P19320, P13987, P05112, P40933, P41159, P29460, P05231, P01584	277	60	16792	10.10348977	0.001264529	2.18E-05	9.55E-04
GOTERM_BP_DIRECT	GO:0014068~positive regulation of phosphatidylinositol 3-kinase signaling	10	3.571428571	1.10E-06	P13501, P01019, P14210, P41159, P01241, P01308, P61812, P01127, P00734, P09919	277	65	16792	9.32629825	0.002543534	4.32E-05	0.00192153
GOTERM_BP_DIRECT	GO:0046427~positive regulation of JAK-STAT cascade	7	2.5	1.12E-06	P05113, P13501, P01236, P22301, P41159, P01241, P05231	277	22	16792	19.28848047	0.002585482	4.31E-05	0.00195326
GOTERM_BP_DIRECT	GO:0045471~response to ethanol	12	4.285714286	1.23E-06	P01148, P19320, P60568, P24821, P05112, P13500, P05362, P41159, P08571, P05109, P09919, P35225	277	105	16792	6.928107272	0.002849992	4.68E-05	0.002153374
GOTERM_BP_DIRECT	GO:0006957~complement activation, alternative pathway	6	2.142857143	1.34E-06	P01031, P00751, P07357, P02748, P01024, P10643	277	13	16792	27.97889475	0.003093779	5.00E-05	0.002337856
GOTERM_BP_DIRECT	GO:0001878~response to yeast	6	2.142857143	1.34E-06	P05164, P49913, P01258, P03950, P05067, P05231	277	13	16792	27.97889475	0.003093779	5.00E-05	0.002337856
GOTERM_BP_DIRECT	GO:2000427~positive regulation of apoptotic cell clearance	5	1.785714286	2.40E-06	P13500, P01024, Q08431, P0C0L4, P06681	277	7	16792	43.30067045	0.005557551	8.85E-05	0.004204795
GOTERM_BP_DIRECT	GO:0042517~positive regulation of tyrosine phosphorylation of Stat3 protein	8	2.857142857	2.45E-06	P40933, P13725, P41159, P01241, P15692, P29460, P15018, P05231	277	38	16792	12.76230287	0.005665225	8.88E-05	0.00428649
GOTERM_BP_DIRECT	GO:0006508~proteolysis	25	8.928571429	2.85E-06	O75078, Q9NZP8, Q16651, P01834, P00751, P01857, P14210, P12273, P01024, P00734, P25774, P06681, P30101, P02788, P24158, Q9UBX7, P05156, P07339, P09668, Q9UKR0, P01842, P15144, P53634, P0C0L4, P00747	277	500	16792	3.031046931	0.006573098	1.01E-04	0.004975668
GOTERM_BP_DIRECT	GO:0032496~response to lipopolysaccharide	14	5	3.24E-06	P19320, P09341, P02778, O43927, P05109, P35225, P05164, P01148, P01374, Q07325, O00300, P19875, P42830, P01588	277	164	16792	5.174958176	0.0074747	1.14E-04	0.005660705
GOTERM_BP_DIRECT	GO:0050871~positive regulation of B cell activation	7	2.5	3.26E-06	P01834, P01871, P01857, P01876, P01877, P01842, P05231	277	26	16792	16.32102194	0.007530063	1.13E-04	0.00570279
GOTERM_BP_DIRECT	GO:0045840~positive regulation of mitotic nuclear division	7	2.5	3.26E-06	P01135, P01583, P01133, P01308, P01344, P01127, P01584	277	26	16792	16.32102194	0.007530063	1.13E-04	0.00570279
GOTERM_BP_DIRECT	GO:0050832~defense response to fungus	7	2.5	4.13E-06	P05164, P06702, Q01524, P59666, Q01523, P05109, P59665	277	27	16792	15.71653964	0.009539039	1.41E-04	0.007231518
GOTERM_BP_DIRECT	GO:0007566~embryo implantation	8	2.857142857	4.95E-06	P01258, O76061, P15018, Q08345, P01588, P10451, P01034, P01584	277	42	16792	11.54684545	0.01141618	1.66E-04	0.008662709
GOTERM_BP_DIRECT	GO:0045429~positive regulation of nitric oxide biosynthetic process	8	2.857142857	5.83E-06	P01579, P01019, P05362, P10909, P01375, P01308, P05231, P01584	277	43	16792	11.27831416	0.013432321	1.93E-04	0.010202886
GOTERM_BP_DIRECT	GO:0043066~negative regulation of apoptotic process	23	8.214285714	6.66E-06	P13987, P02788, P01033, P39905, P02768, P14174, P05231, P05164, P01148, P60568, P62988, P05112, P14625, P13232, P01135, P22301, P41159, P09668, P11021, P15692, P08620, P07996, P63104	277	455	16792	3.064355139	0.015321828	2.17E-04	0.011649162
GOTERM_BP_DIRECT	GO:2000379~positive regulation of reactive oxygen species metabolic process	7	2.5	7.96E-06	P47989, P01019, P41159, P16671, P07996, P01127, P00734	277	30	16792	14.14488568	0.018277332	2.56E-04	0.013916912
GOTERM_BP_DIRECT	GO:0048245~eosinophil chemotaxis	5	1.785714286	8.43E-06	P13501, Q99616, P51671, O00175, P80098	277	9	16792	33.67829924	0.019357408	2.68E-04	0.014747342
GOTERM_BP_DIRECT	GO:0010873~positive regulation of cholesterol esterification	5	1.785714286	8.43E-06	P02649, P01019, P06727, P02647, P02654	277	9	16792	33.67829924	0.019357408	2.68E-04	0.014747342
GOTERM_BP_DIRECT	GO:0009611~response to wounding	9	3.214285714	8.52E-06	P24821, P13500, Q92876, P21781, P61812, P01127, P00734, P01137, O14786	277	63	16792	8.66013409	0.019560458	2.67E-04	0.014903561
GOTERM_BP_DIRECT	GO:0051897~positive regulation of protein kinase B signaling	10	3.571428571	9.64E-06	P40225, P36222, P41159, P01375, P01308, P07996, P05231, P01344, P09919, P01137	277	84	16792	7.216778408	0.022094072	2.98E-04	0.016855531
GOTERM_BP_DIRECT	GO:0051092~positive regulation of NF-kappaB transcription factor activity	12	4.285714286	1.24E-05	P62988, P06702, P02788, P01019, P05362, P10909, P01375, P05109, P01308, P05231, P01137, P01584	277	133	16792	5.469558372	0.028400068	3.79E-04	0.021735732
GOTERM_BP_DIRECT	GO:0009615~response to virus	11	3.928571429	1.35E-05	P01579, P13501, P80188, P80075, P48061, P51671, O00626, P06733, P10909, P01375, P13236	277	110	16792	6.062093863	0.03084272	4.07E-04	0.023634548
GOTERM_BP_DIRECT	GO:0019732~antifungal humoral response	5	1.785714286	1.39E-05	P02788, P49913, P01258, P03950, P05067	277	10	16792	30.31046931	0.031646009	4.12E-04	0.02426003
GOTERM_BP_DIRECT	GO:0006911~phagocytosis, engulfment	7	2.5	2.03E-05	P01834, P01871, P01857, P01876, P01877, P01842, Q08431	277	35	16792	12.12418773	0.045975348	5.96E-04	0.035504949
GOTERM_BP_DIRECT	GO:0034116~positive regulation of heterotypic cell-cell adhesion	5	1.785714286	2.15E-05	P02679, P02675, P22301, P01375, P01584	277	11	16792	27.5549721	0.048656883	6.23E-04	0.037627886
GOTERM_BP_DIRECT	GO:2001240~negative regulation of extrinsic apoptotic signaling pathway in absence of ligand	7	2.5	2.83E-05	P04141, P39905, P13232, P78423, P01583, P01375, P01584	277	37	16792	11.46882623	0.063474212	8.09E-04	0.049466713
GOTERM_BP_DIRECT	GO:0007584~response to nutrient	9	3.214285714	2.84E-05	P19320, P05112, P61278, P01374, P01008, P18065, O00300, P02647, P06681	277	74	16792	7.37281686	0.063660593	8.02E-04	0.04961681
GOTERM_BP_DIRECT	GO:0042157~lipoprotein metabolic process	7	2.5	3.31E-05	P02649, P06858, P02768, P06727, P02647, P98160, P02654	277	38	16792	11.16701501	0.07393334	9.25E-04	0.057935861
GOTERM_BP_DIRECT	GO:0042327~positive regulation of phosphorylation	6	2.142857143	4.69E-05	P13501, P03950, P01133, P14174, O00560, P07996	277	25	16792	14.54902527	0.10310161	0.001294551	0.082065796
GOTERM_BP_DIRECT	GO:0050715~positive regulation of cytokine secretion	6	2.142857143	4.69E-05	P22301, P01583, P01375, P08571, P14174, P01308	277	25	16792	14.54902527	0.10310161	0.001294551	0.082065796
GOTERM_BP_DIRECT	GO:0007159~leukocyte cell-cell adhesion	6	2.142857143	4.69E-05	P13501, P19320, P15311, P01258, P05362, P06727	277	25	16792	14.54902527	0.10310161	0.001294551	0.082065796
GOTERM_BP_DIRECT	GO:0002227~innate immune response in mucosa	6	2.142857143	4.69E-05	P02788, P05112, P49913, P59666, P06727, P59665	277	25	16792	14.54902527	0.10310161	0.001294551	0.082065796
GOTERM_BP_DIRECT	GO:0043406~positive regulation of MAP kinase activity	8	2.857142857	4.94E-05	P21583, P01375, P01241, P15692, P01133, P14174, P01127, P01137	277	59	16792	8.219788289	0.108122886	0.001345293	0.086298174
GOTERM_BP_DIRECT	GO:0042060~wound healing	9	3.214285714	5.01E-05	P24821, P01033, P01135, P10600, P78556, P05109, P01308, P61812, P05231	277	80	16792	6.819855596	0.109714172	0.001350398	0.087644388
GOTERM_BP_DIRECT	GO:0007595~lactation	7	2.5	5.96E-05	P01236, P47989, P07498, P01008, P15692, Q08345, P05814	277	42	16792	10.10348977	0.129018232	0.00158649	0.104168374
GOTERM_BP_DIRECT	GO:0030194~positive regulation of blood coagulation	5	1.785714286	6.28E-05	P06702, P02749, P16671, P07996, P00734	277	14	16792	21.65033522	0.135429752	0.001652301	0.109737044
GOTERM_BP_DIRECT	GO:0042104~positive regulation of activated T cell proliferation	6	2.142857143	6.94E-05	P60568, P05112, P18065, P29460, P01588, P01344	277	27	16792	13.4713197	0.148668305	0.001806832	0.121366126
GOTERM_BP_DIRECT	GO:2000352~negative regulation of endothelial cell apoptotic process	6	2.142857143	8.34E-05	P02679, P05112, P02675, P05362, P22301, P35225	277	28	16792	12.99020113	0.175789274	0.002145795	0.145760973
GOTERM_BP_DIRECT	GO:0034375~high-density lipoprotein particle remodeling	5	1.785714286	8.45E-05	P02649, P06727, P02647, P55058, P02654	277	15	16792	20.20697954	0.177891654	0.002150246	0.147685175
GOTERM_BP_DIRECT	GO:0050930~induction of positive chemotaxis	5	1.785714286	8.45E-05	P48061, P15692, P49763, P10145, Q14005	277	15	16792	20.20697954	0.177891654	0.002150246	0.147685175
GOTERM_BP_DIRECT	GO:0060267~positive regulation of respiratory burst	4	1.428571429	8.47E-05	P01591, P01876, P01877, P01308	277	6	16792	40.41395909	0.178245358	0.002131566	0.148009382
GOTERM_BP_DIRECT	GO:0010535~positive regulation of activation of JAK2 kinase activity	4	1.428571429	8.47E-05	P13501, P01019, P01241, P29460	277	6	16792	40.41395909	0.178245358	0.002131566	0.148009382
GOTERM_BP_DIRECT	GO:0048662~negative regulation of smooth muscle cell proliferation	6	2.142857143	9.94E-05	P01579, P40933, P03950, P29460, P17936, P05090	277	29	16792	12.54226316	0.205856041	0.002475324	0.17375462
GOTERM_BP_DIRECT	GO:0090026~positive regulation of monocyte chemotaxis	5	1.785714286	1.11E-04	P13501, P02778, P48061, P13500, Q13093	277	16	16792	18.94404332	0.227261397	0.002738949	0.194332653
GOTERM_BP_DIRECT	GO:0010744~positive regulation of macrophage derived foam cell differentiation	5	1.785714286	1.11E-04	P09603, P06858, P04141, P01019, P16671	277	16	16792	18.94404332	0.227261397	0.002738949	0.194332653
GOTERM_BP_DIRECT	GO:0032760~positive regulation of tumor necrosis factor production	7	2.5	1.14E-04	P01579, P13500, P41159, P10909, P08571, P16671, P29460	277	47	16792	9.028650434	0.232004332	0.002774787	0.198968795
GOTERM_BP_DIRECT	GO:0031100~organ regeneration	7	2.5	1.14E-04	P48061, P14210, P13500, Q03167, P49763, P02647, P13796	277	47	16792	9.028650434	0.232004332	0.002774787	0.198968795
GOTERM_BP_DIRECT	GO:0002474~antigen processing and presentation of peptide antigen via MHC class I	6	2.142857143	1.18E-04	P30101, P61769, P27797, Q9NZ08, Q9Y6B6, P12821	277	30	16792	12.12418773	0.238832373	0.002838689	0.205693239
GOTERM_BP_DIRECT	GO:0009408~response to heat	7	2.5	1.28E-04	P48061, P61278, P01258, P13500, P13725, P08571, P05231	277	48	16792	8.84055355	0.257377883	0.00306301	0.224264008
GOTERM_BP_DIRECT	GO:0007179~transforming growth factor beta receptor signaling pathway	9	3.214285714	1.36E-04	P62988, P13500, P10600, Q03167, P61812, P02647, P01127, P06749, P01137	277	92	16792	5.930309214	0.270188104	0.003208805	0.237362431
GOTERM_BP_DIRECT	GO:0043567~regulation of insulin-like growth factor receptor signaling pathway	4	1.428571429	1.46E-04	P22692, P18065, P08833, P17936	277	7	16792	34.64053636	0.287787525	0.003422201	0.255734841
GOTERM_BP_DIRECT	GO:0033138~positive regulation of peptidyl-serine phosphorylation	8	2.857142857	1.49E-04	P13725, P01375, P15692, P14174, P15018, P05231, P09919, P01137	277	70	16792	6.928107272	0.291665905	0.003442455	0.259844123
GOTERM_BP_DIRECT	GO:0031663~lipopolysaccharide-mediated signaling pathway	6	2.142857143	1.62E-04	P13501, P13500, P01375, P08571, P01137, P01584	277	32	16792	11.36642599	0.313008404	0.003710261	0.2828646
GOTERM_BP_DIRECT	GO:0097192~extrinsic apoptotic signaling pathway in absence of ligand	6	2.142857143	2.18E-04	P21583, P60568, P80188, P05112, P01583, P01584	277	34	16792	10.6978127	0.396523466	0.004939214	0.380335111
GOTERM_BP_DIRECT	GO:0042832~defense response to protozoan	5	1.785714286	2.28E-04	P01579, P05112, P22301, P29460, P05231	277	19	16792	15.95287859	0.410307044	0.005114578	0.397700209
GOTERM_BP_DIRECT	GO:0090190~positive regulation of branching involved in ureteric bud morphogenesis	5	1.785714286	2.28E-04	P39905, P01019, P15692, Q93097, P01137	277	19	16792	15.95287859	0.410307044	0.005114578	0.397700209
GOTERM_BP_DIRECT	GO:0014066~regulation of phosphatidylinositol 3-kinase signaling	8	2.857142857	2.93E-04	P21583, P31371, P10767, P21781, P01133, P08620, P01127, Q3KRG8	277	78	16792	6.217532167	0.493296355	0.006515499	0.511619613
GOTERM_BP_DIRECT	GO:0006959~humoral immune response	7	2.5	3.36E-04	P01579, P02788, P01374, P13232, P13500, P01375, P05231	277	57	16792	7.444676674	0.540599084	0.007380553	0.585157666
GOTERM_BP_DIRECT	GO:0042730~fibrinolysis	5	1.785714286	3.43E-04	P02679, P05155, P02675, P00747, P00734	277	21	16792	14.43355682	0.548300084	0.007469485	0.597837262
GOTERM_BP_DIRECT	GO:0019835~cytolysis	5	1.785714286	3.43E-04	P01031, P07357, P61626, P13671, P10643	277	21	16792	14.43355682	0.548300084	0.007469485	0.597837262
GOTERM_BP_DIRECT	GO:0042158~lipoprotein biosynthetic process	4	1.428571429	3.43E-04	P02649, P07237, P06727, P02647	277	9	16792	26.94263939	0.548378582	0.007401548	0.59796761
GOTERM_BP_DIRECT	GO:0048015~phosphatidylinositol-mediated signaling	9	3.214285714	3.61E-04	P21583, P15311, P31371, P10767, P21781, P01133, P08620, P01127, P06749	277	106	16792	5.147060827	0.567321908	0.00772704	0.630099717
GOTERM_BP_DIRECT	GO:0000187~activation of MAPK activity	9	3.214285714	3.85E-04	P01031, P62988, P14210, P01135, P10600, P01375, P01133, P07996, P01584	277	107	16792	5.098957455	0.590495796	0.008157446	0.671362448
GOTERM_BP_DIRECT	GO:0009612~response to mechanical stimulus	7	2.5	4.05E-04	P05164, P24821, P48061, P13500, P36222, P18065, P07996	277	59	16792	7.192314752	0.609269539	0.008506678	0.706526722
GOTERM_BP_DIRECT	GO:0032570~response to progesterone	6	2.142857143	4.22E-04	P01178, P13500, P10600, P07996, P61812, P01137	277	39	16792	9.32629825	0.6237252	0.008767069	0.73476517
GOTERM_BP_DIRECT	GO:0030890~positive regulation of B cell proliferation	6	2.142857143	4.22E-04	P05113, P60568, P05112, P13232, P14174, P35225	277	39	16792	9.32629825	0.6237252	0.008767069	0.73476517
GOTERM_BP_DIRECT	GO:0010629~negative regulation of gene expression	10	3.571428571	4.41E-04	P01579, P47989, P01019, P01375, O76061, P14174, P61812, P01127, P01137, P12821	277	137	16792	4.424886031	0.639928843	0.009078659	0.767727416
GOTERM_BP_DIRECT	GO:0050679~positive regulation of epithelial cell proliferation	7	2.5	4.44E-04	P13501, P31371, P01135, P21781, P15692, P05231, P01137	277	60	16792	7.07244284	0.642984693	0.009073423	0.774108477
GOTERM_BP_DIRECT	GO:0030307~positive regulation of cell growth	8	2.857142857	4.62E-04	P60568, P06702, P08833, P05109, P01308, O00560, P61812, P00734	277	84	16792	5.773422726	0.657759947	0.009361545	0.80574658
GOTERM_BP_DIRECT	GO:0051918~negative regulation of fibrinolysis	4	1.428571429	4.84E-04	P02749, P07996, P00747, P00734	277	10	16792	24.24837545	0.674333754	0.009708067	0.84289086
GOTERM_BP_DIRECT	GO:0045080~positive regulation of chemokine biosynthetic process	4	1.428571429	4.84E-04	P01579, P05112, P01375, P01584	277	10	16792	24.24837545	0.674333754	0.009708067	0.84289086
GOTERM_BP_DIRECT	GO:0071803~positive regulation of podosome assembly	4	1.428571429	4.84E-04	P05113, P04141, P01375, P13796	277	10	16792	24.24837545	0.674333754	0.009708067	0.84289086
GOTERM_BP_DIRECT	GO:2000406~positive regulation of T cell migration	4	1.428571429	4.84E-04	P13501, P02778, P48061, P78556	277	10	16792	24.24837545	0.674333754	0.009708067	0.84289086
GOTERM_BP_DIRECT	GO:0008360~regulation of cell shape	10	3.571428571	5.16E-04	Q99616, P15311, P51671, P13500, P05362, O00175, P15692, P05231, P80098, P00734	277	140	16792	4.330067045	0.697781947	0.01026255	0.898779566
GOTERM_BP_DIRECT	GO:0070371~ERK1 and ERK2 cascade	5	1.785714286	5.85E-04	P01019, P51671, P09668, P01133, P02647	277	24	16792	12.62936221	0.742698267	0.011535563	1.019014456
GOTERM_BP_DIRECT	GO:0030168~platelet activation	9	3.214285714	6.24E-04	P12814, P02679, P21926, P02675, P04901, P05231, P06749, P00734, P63104	277	115	16792	4.744247371	0.764920004	0.012194774	1.086446426
GOTERM_BP_DIRECT	GO:0007166~cell surface receptor signaling pathway	14	5	6.30E-04	P01579, P01031, P01236, P02778, P13987, P21926, O43927, P13500, P08571, P14174, P61278, P01019, P16671, P00734	277	274	16792	3.097420222	0.768050621	0.012204212	1.096451423
GOTERM_BP_DIRECT	GO:0002523~leukocyte migration involved in inflammatory response	4	1.428571429	6.57E-04	P06702, P13500, P78423, P05109	277	11	16792	22.04397768	0.782163545	0.012619783	1.143284609
GOTERM_BP_DIRECT	GO:0034374~low-density lipoprotein particle remodeling	4	1.428571429	6.57E-04	P05164, P02649, P01019, Q13093	277	11	16792	22.04397768	0.782163545	0.012619783	1.143284609
GOTERM_BP_DIRECT	GO:0010759~positive regulation of macrophage chemotaxis	4	1.428571429	6.57E-04	P13501, P09603, P13500, P07996	277	11	16792	22.04397768	0.782163545	0.012619783	1.143284609
GOTERM_BP_DIRECT	GO:0060559~positive regulation of calcidiol 1-monooxygenase activity	3	1.071428571	7.99E-04	P01579, P01375, P01584	277	3	16792	60.62093863	0.843129997	0.015191996	1.387873076
GOTERM_BP_DIRECT	GO:0061098~positive regulation of protein tyrosine kinase activity	5	1.785714286	8.03E-04	P13501, Q9NZH0, P01019, P01127, P12821	277	26	16792	11.65787281	0.844551056	0.015141879	1.394643611
GOTERM_BP_DIRECT	GO:0006952~defense response	7	2.5	8.05E-04	P05164, P48061, Q07325, P78423, P00738, P54108, P01034	277	67	16792	6.333530901	0.845268692	0.015056758	1.398086118
GOTERM_BP_DIRECT	GO:0032147~activation of protein kinase activity	6	2.142857143	8.26E-04	Q9NZH0, P01258, P15692, P01588, P61812, P01127	277	45	16792	8.082791817	0.852610875	0.01532236	1.434246016
GOTERM_BP_DIRECT	GO:0044319~wound healing, spreading of cells	4	1.428571429	8.66E-04	Q08345, P13796, P06749, Q3KRG8	277	12	16792	20.20697954	0.865689058	0.015932495	1.503323649
GOTERM_BP_DIRECT	GO:0036499~PERK-mediated unfolded protein response	4	1.428571429	8.66E-04	P13500, P08833, P11021, P10145	277	12	16792	20.20697954	0.865689058	0.015932495	1.503323649
GOTERM_BP_DIRECT	GO:0008203~cholesterol metabolic process	7	2.5	8.71E-04	P02649, P05112, P41159, P06727, P05067, P02647, P02654	277	68	16792	6.240390741	0.867206286	0.015895786	1.511766086
GOTERM_BP_DIRECT	GO:0032729~positive regulation of interferon-gamma production	6	2.142857143	9.14E-04	P60568, P01374, P01375, P08571, P29460, P01584	277	46	16792	7.907078951	0.879943116	0.01655273	1.586664932
GOTERM_BP_DIRECT	GO:0010575~positive regulation of vascular endothelial growth factor production	5	1.785714286	9.30E-04	P01031, P01583, P01024, P01137, P01584	277	27	16792	11.22609975	0.884363283	0.016712687	1.614514924
GOTERM_BP_DIRECT	GO:0018108~peptidyl-tyrosine phosphorylation	10	3.571428571	9.76E-04	P05113, P04141, P31371, P10767, Q12805, P21781, P08700, P01133, P08620, P01127	277	153	16792	3.962152852	0.896090251	0.017399048	1.693859922
GOTERM_BP_DIRECT	GO:0042127~regulation of cell proliferation	11	3.928571429	9.94E-04	P02778, P24821, P01019, Q96QR1, O43927, P31949, Q07325, P10600, O00300, P01375, P19875	277	185	16792	3.604488243	0.900309217	0.017579658	1.724599146
GOTERM_BP_DIRECT	GO:0043568~positive regulation of insulin-like growth factor receptor signaling pathway	4	1.428571429	0.001111802	P01286, P22692, P01241, P17936	277	13	16792	18.6525965	0.92411914	0.019491436	1.92675023
GOTERM_BP_DIRECT	GO:0034975~protein folding in endoplasmic reticulum	4	1.428571429	0.001111802	P30101, P14625, P27797, P11021	277	13	16792	18.6525965	0.92411914	0.019491436	1.92675023
GOTERM_BP_DIRECT	GO:0032740~positive regulation of interleukin-17 production	4	1.428571429	0.001111802	P60568, P40933, P29460, P01137	277	13	16792	18.6525965	0.92411914	0.019491436	1.92675023
GOTERM_BP_DIRECT	GO:0002526~acute inflammatory response	4	1.428571429	0.001111802	P19320, P15291, P05109, P05231	277	13	16792	18.6525965	0.92411914	0.019491436	1.92675023
GOTERM_BP_DIRECT	GO:0048010~vascular endothelial growth factor receptor signaling pathway	7	2.5	0.001176736	P13500, P63261, P60709, P15692, P49763, P06749, O14786	277	72	16792	5.893702367	0.934733709	0.02046407	2.038191362
GOTERM_BP_DIRECT	GO:0001934~positive regulation of protein phosphorylation	9	3.214285714	0.001195497	P40225, P49913, P01375, P15692, P01024, P01344, P00734, P01137, P01584	277	127	16792	4.295972029	0.937514412	0.020632443	2.070367375
GOTERM_BP_DIRECT	GO:0050766~positive regulation of phagocytosis	5	1.785714286	0.001226893	P02765, P27797, P01375, P01024, P01584	277	29	16792	10.45188597	0.941905495	0.021012544	2.124191106
GOTERM_BP_DIRECT	GO:0010468~regulation of gene expression	8	2.857142857	0.00130891	P01148, P02649, P39905, P13232, P12272, P22301, P00734, Q99523	277	100	16792	4.84967509	0.951975323	0.022238191	2.264663558
GOTERM_BP_DIRECT	GO:0033700~phospholipid efflux	4	1.428571429	0.0013979	P02649, P06727, P02647, P02654	277	14	16792	17.32026818	0.960937732	0.023560644	2.416864063
GOTERM_BP_DIRECT	GO:0031640~killing of cells of other organism	4	1.428571429	0.0013979	Q01524, P59666, Q01523, P59665	277	14	16792	17.32026818	0.960937732	0.023560644	2.416864063
GOTERM_BP_DIRECT	GO:0035729~cellular response to hepatocyte growth factor stimulus	4	1.428571429	0.0013979	P14210, P22301, P05231, O14786	277	14	16792	17.32026818	0.960937732	0.023560644	2.416864063
GOTERM_BP_DIRECT	GO:0019221~cytokine-mediated signaling pathway	9	3.214285714	0.001458718	P05113, P13500, P78423, P01583, P08700, P29460, P05231, P09919, P01584	277	131	16792	4.16479731	0.966080924	0.02439658	2.52075455
GOTERM_BP_DIRECT	GO:0022617~extracellular matrix disassembly	7	2.5	0.001559195	P16035, P01033, P10451, P00747, P13796, P98160, P25774	277	76	16792	5.583507505	0.973137784	0.025869885	2.692160281
GOTERM_BP_DIRECT	GO:0071677~positive regulation of mononuclear cell migration	3	1.071428571	0.001580225	P05112, P01375, P01137	277	4	16792	45.46570397	0.974417781	0.026028345	2.727999167
GOTERM_BP_DIRECT	GO:0033634~positive regulation of cell-cell adhesion mediated by integrin	3	1.071428571	0.001580225	P13501, O43927, O00592	277	4	16792	45.46570397	0.974417781	0.026028345	2.727999167
GOTERM_BP_DIRECT	GO:0002925~positive regulation of humoral immune response mediated by circulating immunoglobulin	3	1.071428571	0.001580225	P01374, P01375, P02790	277	4	16792	45.46570397	0.974417781	0.026028345	2.727999167
GOTERM_BP_DIRECT	GO:0045454~cell redox homeostasis	7	2.5	0.001668085	P30101, Q15084, O00391, P02788, P49913, P07237, P05231	277	77	16792	5.510994421	0.979138478	0.02726324	2.87759718
GOTERM_BP_DIRECT	GO:0051044~positive regulation of membrane protein ectodomain proteolysis	4	1.428571429	0.001726249	P01579, P02649, P01375, P01584	277	15	16792	16.16558363	0.981773947	0.02800398	2.976513413
GOTERM_BP_DIRECT	GO:0032270~positive regulation of cellular protein metabolic process	4	1.428571429	0.001726249	P09603, P01019, P01308, P01137	277	15	16792	16.16558363	0.981773947	0.02800398	2.976513413
GOTERM_BP_DIRECT	GO:0050853~B cell receptor signaling pathway	6	2.142857143	0.00189568	P01834, P01871, P01857, P01876, P01877, P01842	277	54	16792	6.735659848	0.987702461	0.030499549	3.264111519
GOTERM_BP_DIRECT	GO:0043491~protein kinase B signaling	5	1.785714286	0.002007754	P13501, P13500, P01375, P01137, P01584	277	33	16792	9.184990701	0.990520767	0.032053039	3.453908462
GOTERM_BP_DIRECT	GO:0001558~regulation of cell growth	7	2.5	0.002029596	P22692, P01019, P18065, P08833, Q08345, P17936, Q3KRG8	277	80	16792	5.30433213	0.990989679	0.032175064	3.490857226
GOTERM_BP_DIRECT	GO:0030949~positive regulation of vascular endothelial growth factor receptor signaling pathway	4	1.428571429	0.002098949	P31371, P04004, P15692, P01584	277	16	16792	15.15523466	0.992330293	0.033031632	3.608087645
GOTERM_BP_DIRECT	GO:0048566~embryonic digestive tract development	4	1.428571429	0.002098949	P31371, P01375, P61812, P10145	277	16	16792	15.15523466	0.992330293	0.033031632	3.608087645
GOTERM_BP_DIRECT	GO:0050995~negative regulation of lipid catabolic process	4	1.428571429	0.002098949	P01375, P01308, P01584, P02654	277	16	16792	15.15523466	0.992330293	0.033031632	3.608087645
GOTERM_BP_DIRECT	GO:0016477~cell migration	10	3.571428571	0.002200859	P03950, Q03167, O00592, P29460, P07996, P61812, P13796, P06749, P01137, Q3KRG8	277	172	16792	3.524473176	0.993947072	0.034376152	3.780107451
GOTERM_BP_DIRECT	GO:0016049~cell growth	6	2.142857143	0.0022296	P10600, Q03167, P61812, P19835, P05231, P01137	277	56	16792	6.495100567	0.994338022	0.03458494	3.828568147
GOTERM_BP_DIRECT	GO:0006641~triglyceride metabolic process	5	1.785714286	0.002503907	P02649, P06858, P02749, P19835, P02654	277	35	16792	8.66013409	0.997006567	0.038504864	4.28993113
GOTERM_BP_DIRECT	GO:0060749~mammary gland alveolus development	4	1.428571429	0.00251796	P01135, P15692, P01133, Q08345	277	17	16792	14.26375027	0.997102747	0.038462221	4.313511578
GOTERM_BP_DIRECT	GO:0048535~lymph node development	4	1.428571429	0.00251796	P01374, O43927, P40933, P01137	277	17	16792	14.26375027	0.997102747	0.038462221	4.313511578
GOTERM_BP_DIRECT	GO:0014012~peripheral nervous system axon regeneration	3	1.071428571	0.002605131	P24821, P02647, P05090	277	5	16792	36.37256318	0.997634042	0.039508821	4.459653939
GOTERM_BP_DIRECT	GO:0022614~membrane to membrane docking	3	1.071428571	0.002605131	P19320, P15311, P05362	277	5	16792	36.37256318	0.997634042	0.039508821	4.459653939
GOTERM_BP_DIRECT	GO:0010936~negative regulation of macrophage cytokine production	3	1.071428571	0.002605131	P10600, P61812, P01137	277	5	16792	36.37256318	0.997634042	0.039508821	4.459653939
GOTERM_BP_DIRECT	GO:0051180~vitamin transport	3	1.071428571	0.002605131	P02774, P43652, P02647	277	5	16792	36.37256318	0.997634042	0.039508821	4.459653939
GOTERM_BP_DIRECT	GO:0030300~regulation of intestinal cholesterol absorption	3	1.071428571	0.002605131	P41159, P06727, P02647	277	5	16792	36.37256318	0.997634042	0.039508821	4.459653939
GOTERM_BP_DIRECT	GO:0006928~movement of cell or subcellular component	7	2.5	0.00292678	P01579, P21926, P63261, P60709, P13236, P10145, P35225	277	86	16792	4.934262446	0.998879773	0.043997605	4.997084986
GOTERM_BP_DIRECT	GO:0043691~reverse cholesterol transport	4	1.428571429	0.002985111	P02649, P10909, P06727, P02647	277	18	16792	13.4713197	0.999021839	0.044567371	5.094241895
GOTERM_BP_DIRECT	GO:0033280~response to vitamin D	4	1.428571429	0.002985111	P02778, O76061, P10451, P01137	277	18	16792	13.4713197	0.999021839	0.044567371	5.094241895
GOTERM_BP_DIRECT	GO:0002690~positive regulation of leukocyte chemotaxis	4	1.428571429	0.002985111	P02778, Q07325, P42830, P05231	277	18	16792	13.4713197	0.999021839	0.044567371	5.094241895
GOTERM_BP_DIRECT	GO:0048661~positive regulation of smooth muscle cell proliferation	6	2.142857143	0.003022933	P13501, P01375, P07996, P05231, P01127, P35225	277	60	16792	6.062093863	0.99910418	0.044831757	5.157188289
GOTERM_BP_DIRECT	GO:0048208~COPII vesicle coating	6	2.142857143	0.003249444	P13987, P01135, P01009, P15328, Q9Y6B6, P53634	277	61	16792	5.962715275	0.999470976	0.047809448	5.533346216
GOTERM_BP_DIRECT	GO:0001523~retinoid metabolic process	6	2.142857143	0.003249444	P02649, P06858, P02766, P06727, P02647, P98160	277	61	16792	5.962715275	0.999470976	0.047809448	5.533346216
GOTERM_BP_DIRECT	GO:0045672~positive regulation of osteoclast differentiation	4	1.428571429	0.003502103	P01579, P09603, P01375, P29460	277	19	16792	12.76230287	0.999706056	0.051112757	5.951265895
GOTERM_BP_DIRECT	GO:0043536~positive regulation of blood vessel endothelial cell migration	4	1.428571429	0.003502103	P15692, P07996, P01127, P01137	277	19	16792	12.76230287	0.999706056	0.051112757	5.951265895
GOTERM_BP_DIRECT	GO:0034105~positive regulation of tissue remodeling	3	1.071428571	0.003865352	P60568, P40933, P29460	277	6	16792	30.31046931	0.99987375	0.055921972	6.549059254
GOTERM_BP_DIRECT	GO:0033033~negative regulation of myeloid cell apoptotic process	3	1.071428571	0.003865352	P02749, P14174, P01588	277	6	16792	30.31046931	0.99987375	0.055921972	6.549059254
GOTERM_BP_DIRECT	GO:0002740~negative regulation of cytokine secretion involved in immune response	3	1.071428571	0.003865352	P22301, P01375, P02647	277	6	16792	30.31046931	0.99987375	0.055921972	6.549059254
GOTERM_BP_DIRECT	GO:0051271~negative regulation of cellular component movement	3	1.071428571	0.003865352	P12814, Q03167, O43707	277	6	16792	30.31046931	0.99987375	0.055921972	6.549059254
GOTERM_BP_DIRECT	GO:0051045~negative regulation of membrane protein ectodomain proteolysis	3	1.071428571	0.003865352	P16035, P01033, P22301	277	6	16792	30.31046931	0.99987375	0.055921972	6.549059254
GOTERM_BP_DIRECT	GO:0032355~response to estradiol	7	2.5	0.003877301	P01178, P27797, P18065, P41159, P01241, P01137, P01034	277	91	16792	4.663149125	0.999877212	0.055743113	6.5686623
GOTERM_BP_DIRECT	GO:0014911~positive regulation of smooth muscle cell migration	4	1.428571429	0.004070512	P13501, P04004, P01127, O14786	277	20	16792	12.12418773	0.99992168	0.058084672	6.885102733
GOTERM_BP_DIRECT	GO:1901215~negative regulation of neuron death	5	1.785714286	0.004099032	P02649, P01588, P05231, P09919, P35225	277	40	16792	7.577617329	0.99992671	0.058123408	6.931725791
GOTERM_BP_DIRECT	GO:0001580~detection of chemical stimulus involved in sensory perception of bitter taste	5	1.785714286	0.004099032	P23280, P22079, P25311, P12273, P01833	277	40	16792	7.577617329	0.99992671	0.058123408	6.931725791
GOTERM_BP_DIRECT	GO:0043627~response to estrogen	6	2.142857143	0.00427866	P01222, P18065, P10600, O00300, P01588, P02647	277	65	16792	5.59577895	0.999951755	0.06022997	7.224875952
GOTERM_BP_DIRECT	GO:0051384~response to glucocorticoid	6	2.142857143	0.00427866	P01178, P22362, P18065, P22301, P01375, P05231	277	65	16792	5.59577895	0.999951755	0.06022997	7.224875952
GOTERM_BP_DIRECT	GO:0006629~lipid metabolic process	9	3.214285714	0.004477898	Q7KYR7, P06858, P41159, P10909, P16671, P19835, P55058, P05090, P02654	277	157	16792	3.475085654	0.999969661	0.062572061	7.549009292
GOTERM_BP_DIRECT	GO:0070527~platelet aggregation	5	1.785714286	0.004484414	P12814, P02679, P02675, P63261, P60709	277	41	16792	7.392797394	0.999970118	0.062285906	7.559591597
GOTERM_BP_DIRECT	GO:0046854~phosphatidylinositol phosphorylation	7	2.5	0.004547514	P21583, P31371, P10767, P21781, P01133, P08620, P01127	277	94	16792	4.514325217	0.999974201	0.062761082	7.662013032
GOTERM_BP_DIRECT	GO:0042346~positive regulation of NF-kappaB import into nucleus	4	1.428571429	0.004691798	P01375, P29460, P06749, P01584	277	21	16792	11.54684545	0.999981564	0.064309593	7.895807324
GOTERM_BP_DIRECT	GO:1900182~positive regulation of protein localization to nucleus	4	1.428571429	0.004691798	P01308, P15018, P61812, P00734	277	21	16792	11.54684545	0.999981564	0.064309593	7.895807324
GOTERM_BP_DIRECT	GO:0032868~response to insulin	6	2.142857143	0.004872022	P05413, P18065, P22301, P41159, P05231, Q99523	277	67	16792	5.428740773	0.999987884	0.066310937	8.187053569
GOTERM_BP_DIRECT	GO:0031623~receptor internalization	5	1.785714286	0.005326838	P15311, P21926, P01258, P16671, P10145	277	43	16792	7.048946352	0.999995801	0.071868647	8.918190698
GOTERM_BP_DIRECT	GO:0045785~positive regulation of cell adhesion	5	1.785714286	0.005326838	P13501, P48061, P01375, P15692, P29460	277	43	16792	7.048946352	0.999995801	0.071868647	8.918190698
GOTERM_BP_DIRECT	GO:0007435~salivary gland morphogenesis	3	1.071428571	0.005352933	P10600, P61812, P01137	277	7	16792	25.98040227	0.999996049	0.071792126	8.959973427
GOTERM_BP_DIRECT	GO:0034372~very-low-density lipoprotein particle remodeling	3	1.071428571	0.005352933	P02649, P06858, P06727	277	7	16792	25.98040227	0.999996049	0.071792126	8.959973427
GOTERM_BP_DIRECT	GO:0006032~chitin catabolic process	3	1.071428571	0.005352933	Q01459, Q15782, P36222	277	7	16792	25.98040227	0.999996049	0.071792126	8.959973427
GOTERM_BP_DIRECT	GO:2000503~positive regulation of natural killer cell chemotaxis	3	1.071428571	0.005352933	P13501, P13236, P80098	277	7	16792	25.98040227	0.999996049	0.071792126	8.959973427
GOTERM_BP_DIRECT	GO:0071679~commissural neuron axon guidance	3	1.071428571	0.005352933	P15692, Q14118, O14786	277	7	16792	25.98040227	0.999996049	0.071792126	8.959973427
GOTERM_BP_DIRECT	GO:0048842~positive regulation of axon extension involved in axon guidance	3	1.071428571	0.005352933	P48061, P15692, O14786	277	7	16792	25.98040227	0.999996049	0.071792126	8.959973427
GOTERM_BP_DIRECT	GO:0043434~response to peptide hormone	5	1.785714286	0.005785143	P01178, P48061, P01033, O76061, Q14118	277	44	16792	6.888743026	0.999998557	0.076932557	9.649382075
GOTERM_BP_DIRECT	GO:0098869~cellular oxidant detoxification	6	2.142857143	0.005868218	P06702, P22079, P02649, P02768, P00738, P36969	277	70	16792	5.196080454	0.999998811	0.07755306	9.781327909
GOTERM_BP_DIRECT	GO:0032967~positive regulation of collagen biosynthetic process	4	1.428571429	0.006098266	P13500, P10600, P00734, P01137	277	23	16792	10.54277194	0.999999305	0.080022648	10.1457609
GOTERM_BP_DIRECT	GO:0045662~negative regulation of myoblast differentiation	4	1.428571429	0.006098266	Q92583, P02778, P01375, P01137	277	23	16792	10.54277194	0.999999305	0.080022648	10.1457609
GOTERM_BP_DIRECT	GO:0032755~positive regulation of interleukin-6 production	5	1.785714286	0.006268994	P01583, P01375, P16671, P05231, P01584	277	45	16792	6.735659848	0.999999533	0.081714732	10.41532369
GOTERM_BP_DIRECT	GO:0030838~positive regulation of actin filament polymerization	5	1.785714286	0.006268994	P51671, P05362, Q9Y258, O00175, P09919	277	45	16792	6.735659848	0.999999533	0.081714732	10.41532369
GOTERM_BP_DIRECT	GO:0051602~response to electrical stimulus	4	1.428571429	0.006885809	P01178, P08571, P01588, P05231	277	24	16792	10.10348977	0.999999889	0.088915158	11.38287232
GOTERM_BP_DIRECT	GO:0030511~positive regulation of transforming growth factor beta receptor signaling pathway	4	1.428571429	0.006885809	P02750, Q03167, O00560, P07996	277	24	16792	10.10348977	0.999999889	0.088915158	11.38287232
GOTERM_BP_DIRECT	GO:0048304~positive regulation of isotype switching to IgG isotypes	3	1.071428571	0.007060114	P01579, P60568, P05112	277	8	16792	22.73285199	0.999999926	0.090566024	11.65449989
GOTERM_BP_DIRECT	GO:0045348~positive regulation of MHC class II biosynthetic process	3	1.071428571	0.007060114	P01579, P05112, P22301	277	8	16792	22.73285199	0.999999926	0.090566024	11.65449989
GOTERM_BP_DIRECT	GO:0034695~response to prostaglandin E	3	1.071428571	0.007060114	P01148, P01178, Q03167	277	8	16792	22.73285199	0.999999926	0.090566024	11.65449989
GOTERM_BP_DIRECT	GO:0035234~ectopic germ cell programmed cell death	3	1.071428571	0.007060114	P21583, P01583, P01584	277	8	16792	22.73285199	0.999999926	0.090566024	11.65449989
GOTERM_BP_DIRECT	GO:0010544~negative regulation of platelet activation	3	1.071428571	0.007060114	P02649, P01127, P00734	277	8	16792	22.73285199	0.999999926	0.090566024	11.65449989
GOTERM_BP_DIRECT	GO:0034380~high-density lipoprotein particle assembly	3	1.071428571	0.007060114	P02649, P06727, P02647	277	8	16792	22.73285199	0.999999926	0.090566024	11.65449989
GOTERM_BP_DIRECT	GO:0010888~negative regulation of lipid storage	3	1.071428571	0.007060114	P41159, P01375, P05231	277	8	16792	22.73285199	0.999999926	0.090566024	11.65449989
GOTERM_BP_DIRECT	GO:0031102~neuron projection regeneration	3	1.071428571	0.007060114	P02649, P06727, P02647	277	8	16792	22.73285199	0.999999926	0.090566024	11.65449989
GOTERM_BP_DIRECT	GO:0090277~positive regulation of peptide hormone secretion	3	1.071428571	0.007060114	P02679, P02675, P01308	277	8	16792	22.73285199	0.999999926	0.090566024	11.65449989
GOTERM_BP_DIRECT	GO:0019433~triglyceride catabolic process	4	1.428571429	0.007730959	P05413, P02649, P06858, P02647	277	25	16792	9.699350181	0.999999985	0.098225477	12.69260361
GOTERM_BP_DIRECT	GO:0033344~cholesterol efflux	4	1.428571429	0.007730959	P02649, P06727, P02647, P02654	277	25	16792	9.699350181	0.999999985	0.098225477	12.69260361
GOTERM_BP_DIRECT	GO:0034976~response to endoplasmic reticulum stress	6	2.142857143	0.007833919	P30101, Q15084, P14625, P07237, P07996, P10145	277	75	16792	4.84967509	0.999999988	0.098931896	12.85090813
GOTERM_BP_DIRECT	GO:0006869~lipid transport	6	2.142857143	0.008275801	P02649, P06727, P02647, P55058, P05090, P07602	277	76	16792	4.785863576	0.999999996	0.103672646	13.52724819
GOTERM_BP_DIRECT	GO:0070328~triglyceride homeostasis	4	1.428571429	0.008634643	P02649, P06858, P06727, P02647	277	26	16792	9.32629825	0.999999998	0.107358923	14.07284387
GOTERM_BP_DIRECT	GO:0003094~glomerular filtration	3	1.071428571	0.008979326	P01591, P01876, P01877	277	9	16792	20.20697954	0.999999999	0.110824967	14.59385389
GOTERM_BP_DIRECT	GO:0007184~SMAD protein import into nucleus	3	1.071428571	0.008979326	P10600, P61812, P01137	277	9	16792	20.20697954	0.999999999	0.110824967	14.59385389
GOTERM_BP_DIRECT	GO:0031639~plasminogen activation	3	1.071428571	0.008979326	P02679, P02675, P02749	277	9	16792	20.20697954	0.999999999	0.110824967	14.59385389
GOTERM_BP_DIRECT	GO:0002237~response to molecule of bacterial origin	3	1.071428571	0.008979326	P22301, P19875, P10145	277	9	16792	20.20697954	0.999999999	0.110824967	14.59385389
GOTERM_BP_DIRECT	GO:0071223~cellular response to lipoteichoic acid	3	1.071428571	0.008979326	P08571, P16671, P78556	277	9	16792	20.20697954	0.999999999	0.110824967	14.59385389
GOTERM_BP_DIRECT	GO:0036500~ATF6-mediated unfolded protein response	3	1.071428571	0.008979326	P14625, P27797, P11021	277	9	16792	20.20697954	0.999999999	0.110824967	14.59385389
GOTERM_BP_DIRECT	GO:0051281~positive regulation of release of sequestered calcium ion into cytosol	4	1.428571429	0.009597694	P02778, Q07325, P00734, P35225	277	27	16792	8.980879797	1	0.117404015	15.52109919
GOTERM_BP_DIRECT	GO:0006979~response to oxidative stress	7	2.5	0.009637615	P05164, P22079, P02649, O76061, O75882, P05067, P36969	277	110	16792	3.857696095	1	0.117249787	15.58063424
GOTERM_BP_DIRECT	GO:0006457~protein folding	9	3.214285714	0.009949754	Q9H173, P62937, P30101, Q15084, P11142, P14625, P62879, P27797, P04901	277	180	16792	3.031046931	1	0.120200257	16.04476639
GOTERM_BP_DIRECT	GO:0001503~ossification	6	2.142857143	0.010216269	P02788, Q6WN34, P02765, P10451, P01344, Q99523	277	80	16792	4.546570397	1	0.122594758	16.43915431
GOTERM_BP_DIRECT	GO:0032715~negative regulation of interleukin-6 production	4	1.428571429	0.010620851	P02763, P14210, P22301, P01375	277	28	16792	8.66013409	1	0.126502748	17.03451525
GOTERM_BP_DIRECT	GO:0046888~negative regulation of hormone secretion	3	1.071428571	0.01110319	P13725, P15018, P05231	277	10	16792	18.18628159	1	0.131213952	17.73907298
GOTERM_BP_DIRECT	GO:0051006~positive regulation of lipoprotein lipase activity	3	1.071428571	0.01110319	P02749, P06727, P02647	277	10	16792	18.18628159	1	0.131213952	17.73907298
GOTERM_BP_DIRECT	GO:0007596~blood coagulation	9	3.214285714	0.011198423	P02679, P13987, P02675, P01008, P01009, P16671, P24158, P00747, P00734	277	184	16792	2.965154607	1	0.131601672	17.87751165
GOTERM_BP_DIRECT	GO:0002250~adaptive immune response	8	2.857142857	0.011282169	P01579, P60568, P01591, P01871, P02675, P09668, Q9NZ08, P25774	277	148	16792	3.276807493	1	0.13185948	17.99907221
GOTERM_BP_DIRECT	GO:0001937~negative regulation of endothelial cell proliferation	4	1.428571429	0.011704769	P02649, P47989, P02749, P07996	277	29	16792	8.361508776	1	0.135794652	18.60990215
GOTERM_BP_DIRECT	GO:0019882~antigen processing and presentation	5	1.785714286	0.01263518	P01579, Q9TQE0, P25311, P09668, P25774	277	55	16792	5.510994421	1	0.145109307	19.93964059
GOTERM_BP_DIRECT	GO:0051017~actin filament bundle assembly	4	1.428571429	0.012850018	P12814, P15311, O43707, P13796	277	30	16792	8.082791817	1	0.146680316	20.24376113
GOTERM_BP_DIRECT	GO:0033574~response to testosterone	4	1.428571429	0.012850018	P01148, P27797, P01588, P07996	277	30	16792	8.082791817	1	0.146680316	20.24376113
GOTERM_BP_DIRECT	GO:0042511~positive regulation of tyrosine phosphorylation of Stat1 protein	3	1.071428571	0.01342451	P01579, P15018, P02790	277	11	16792	16.53298326	1	0.152011566	21.05166041
GOTERM_BP_DIRECT	GO:0060445~branching involved in salivary gland morphogenesis	3	1.071428571	0.01342451	P21781, P05231, Q14118	277	11	16792	16.53298326	1	0.152011566	21.05166041
GOTERM_BP_DIRECT	GO:0048266~behavioral response to pain	3	1.071428571	0.01342451	Q6PCB0, P13725, P07996	277	11	16792	16.53298326	1	0.152011566	21.05166041
GOTERM_BP_DIRECT	GO:0002446~neutrophil mediated immunity	3	1.071428571	0.01342451	P42830, P05231, P12821	277	11	16792	16.53298326	1	0.152011566	21.05166041
GOTERM_BP_DIRECT	GO:0001775~cell activation	3	1.071428571	0.01342451	P13987, P01033, P01034	277	11	16792	16.53298326	1	0.152011566	21.05166041
GOTERM_BP_DIRECT	GO:0051024~positive regulation of immunoglobulin secretion	3	1.071428571	0.01342451	P05113, P60568, P05231	277	11	16792	16.53298326	1	0.152011566	21.05166041
GOTERM_BP_DIRECT	GO:0032700~negative regulation of interleukin-17 production	3	1.071428571	0.01342451	P01579, P29460, P01137	277	11	16792	16.53298326	1	0.152011566	21.05166041
GOTERM_BP_DIRECT	GO:0007173~epidermal growth factor receptor signaling pathway	5	1.785714286	0.013435609	P01135, Q12805, P01133, P01137, P01833	277	56	16792	5.412583806	1	0.151395067	21.06719336
GOTERM_BP_DIRECT	GO:0043200~response to amino acid	4	1.428571429	0.014057085	P61278, P13500, P05362, P05231	277	31	16792	7.822056597	1	0.157106045	21.93231318
GOTERM_BP_DIRECT	GO:0051592~response to calcium ion	5	1.785714286	0.01513154	P02679, P02675, P01222, P07996, P05231	277	58	16792	5.225942985	1	0.167335332	23.4069479
GOTERM_BP_DIRECT	GO:0001974~blood vessel remodeling	4	1.428571429	0.015326381	P01019, P15018, P61812, P12821	277	32	16792	7.577617329	1	0.168516974	23.67152896
GOTERM_BP_DIRECT	GO:1900026~positive regulation of substrate adhesion-dependent cell spreading	4	1.428571429	0.015326381	P02679, P02675, P27797, P02647	277	32	16792	7.577617329	1	0.168516974	23.67152896
GOTERM_BP_DIRECT	GO:0050900~leukocyte migration	7	2.5	0.015478915	P62937, P15291, P05362, O00592, P14174, P00734, Q3KRG8	277	122	16792	3.478250577	1	0.16926097	23.87805767
GOTERM_BP_DIRECT	GO:0060444~branching involved in mammary gland duct morphogenesis	3	1.071428571	0.015936268	P09603, P51671, Q08345	277	12	16792	15.15523466	1	0.173031501	24.49415364
GOTERM_BP_DIRECT	GO:0050921~positive regulation of chemotaxis	3	1.071428571	0.015936268	P07996, P01127, P01137	277	12	16792	15.15523466	1	0.173031501	24.49415364
GOTERM_BP_DIRECT	GO:0002687~positive regulation of leukocyte migration	3	1.071428571	0.015936268	P21583, P80075, P15692	277	12	16792	15.15523466	1	0.173031501	24.49415364
GOTERM_BP_DIRECT	GO:0030595~leukocyte chemotaxis	3	1.071428571	0.015936268	P22301, P78423, Q14005	277	12	16792	15.15523466	1	0.173031501	24.49415364
GOTERM_BP_DIRECT	GO:0030195~negative regulation of blood coagulation	3	1.071428571	0.015936268	P02649, P02749, P04004	277	12	16792	15.15523466	1	0.173031501	24.49415364
GOTERM_BP_DIRECT	GO:0045778~positive regulation of ossification	3	1.071428571	0.015936268	P01178, P01258, P61812	277	12	16792	15.15523466	1	0.173031501	24.49415364
GOTERM_BP_DIRECT	GO:0043032~positive regulation of macrophage activation	3	1.071428571	0.015936268	P22301, P07996, P35225	277	12	16792	15.15523466	1	0.173031501	24.49415364
GOTERM_BP_DIRECT	GO:0045779~negative regulation of bone resorption	3	1.071428571	0.015936268	P01258, O00300, P05231	277	12	16792	15.15523466	1	0.173031501	24.49415364
GOTERM_BP_DIRECT	GO:0031669~cellular response to nutrient levels	3	1.071428571	0.015936268	P80188, P05362, P05231	277	12	16792	15.15523466	1	0.173031501	24.49415364
GOTERM_BP_DIRECT	GO:0019068~virion assembly	3	1.071428571	0.015936268	P62988, P62937, P02649	277	12	16792	15.15523466	1	0.173031501	24.49415364
GOTERM_BP_DIRECT	GO:0015909~long-chain fatty acid transport	3	1.071428571	0.015936268	P05413, P02649, Q99541	277	12	16792	15.15523466	1	0.173031501	24.49415364
GOTERM_BP_DIRECT	GO:0001774~microglial cell activation	3	1.071428571	0.015936268	P05112, P10909, P35225	277	12	16792	15.15523466	1	0.173031501	24.49415364
GOTERM_BP_DIRECT	GO:0071407~cellular response to organic cyclic compound	5	1.785714286	0.016027794	P13501, P13500, P01375, P01137, P01584	277	59	16792	5.13736768	1	0.173139015	24.61688104
GOTERM_BP_DIRECT	GO:0007160~cell-matrix adhesion	6	2.142857143	0.016379851	P02679, P19320, P02675, P04004, Q9UJ74, Q9NY76	277	90	16792	4.041395909	1	0.175804843	25.08720555
GOTERM_BP_DIRECT	GO:1902042~negative regulation of extrinsic apoptotic signaling pathway via death domain receptors	4	1.428571429	0.016658244	P02679, P02675, P14210, P05362	277	33	16792	7.347992561	1	0.177719414	25.45715998
GOTERM_BP_DIRECT	GO:0010718~positive regulation of epithelial to mesenchymal transition	4	1.428571429	0.016658244	P10600, O00560, P61812, P01137	277	33	16792	7.347992561	1	0.177719414	25.45715998
GOTERM_BP_DIRECT	GO:0006888~ER to Golgi vesicle-mediated transport	8	2.857142857	0.016710349	P13987, P01135, P01009, P01308, P15328, Q9Y6B6, P53634, P00734	277	160	16792	3.031046931	1	0.177419866	25.52621043
GOTERM_BP_DIRECT	GO:0007010~cytoskeleton organization	8	2.857142857	0.017233406	Q99616, P02649, P51671, P13500, P13647, O00175, P60709, P80098	277	161	16792	3.012220553	1	0.181657148	26.2160394
GOTERM_BP_DIRECT	GO:0001837~epithelial to mesenchymal transition	4	1.428571429	0.018052938	P14210, Q03167, P61812, P01137	277	34	16792	7.131875133	1	0.188649135	27.28477068
GOTERM_BP_DIRECT	GO:0008283~cell proliferation	13	4.642857143	0.018244251	P40225, P01236, P09341, P21583, P22692, P04901, P14174, P61812, P09603, P13725, P01583, P01135, P10767	277	366	16792	2.153202738	1	0.189618203	27.53214708
GOTERM_BP_DIRECT	GO:0048246~macrophage chemotaxis	3	1.071428571	0.018631626	P13501, P13500, P78423	277	13	16792	13.98944738	1	0.192412184	28.03061341
GOTERM_BP_DIRECT	GO:0032026~response to magnesium ion	3	1.071428571	0.018631626	O00300, P08571, P07996	277	13	16792	13.98944738	1	0.192412184	28.03061341
GOTERM_BP_DIRECT	GO:0051258~protein polymerization	3	1.071428571	0.018631626	P02679, P02675, P04004	277	13	16792	13.98944738	1	0.192412184	28.03061341
GOTERM_BP_DIRECT	GO:0060389~pathway-restricted SMAD protein phosphorylation	3	1.071428571	0.018631626	Q03167, P61812, P01137	277	13	16792	13.98944738	1	0.192412184	28.03061341
GOTERM_BP_DIRECT	GO:0046628~positive regulation of insulin receptor signaling pathway	3	1.071428571	0.018631626	P41159, P01308, P01344	277	13	16792	13.98944738	1	0.192412184	28.03061341
GOTERM_BP_DIRECT	GO:0050901~leukocyte tethering or rolling	3	1.071428571	0.018631626	P19320, P41159, P01375	277	13	16792	13.98944738	1	0.192412184	28.03061341
GOTERM_BP_DIRECT	GO:0045651~positive regulation of macrophage differentiation	3	1.071428571	0.018631626	P09603, P01258, P15018	277	13	16792	13.98944738	1	0.192412184	28.03061341
GOTERM_BP_DIRECT	GO:0016525~negative regulation of angiogenesis	5	1.785714286	0.018913847	P02778, P01019, P02749, P13500, P07996	277	62	16792	4.888785373	1	0.19419479	28.39173231
GOTERM_BP_DIRECT	GO:0040018~positive regulation of multicellular organism growth	4	1.428571429	0.01951066	P01286, P09603, P15311, P01241	277	35	16792	6.928107272	1	0.198854143	29.14977104
GOTERM_BP_DIRECT	GO:0030512~negative regulation of transforming growth factor beta receptor signaling pathway	5	1.785714286	0.021005368	P62988, P10600, Q03167, P11021, P01137	277	64	16792	4.73601083	1	0.211580616	31.01520274
GOTERM_BP_DIRECT	GO:0042632~cholesterol homeostasis	5	1.785714286	0.021005368	P05413, P02649, P06858, P06727, P02647	277	64	16792	4.73601083	1	0.211580616	31.01520274
GOTERM_BP_DIRECT	GO:1901224~positive regulation of NIK/NF-kappaB signaling	3	1.071428571	0.021503914	P27797, P01375, O43707	277	14	16792	12.99020113	1	0.215146945	31.6270315
GOTERM_BP_DIRECT	GO:0043537~negative regulation of blood vessel endothelial cell migration	3	1.071428571	0.021503914	P02649, P07996, P01137	277	14	16792	12.99020113	1	0.215146945	31.6270315
GOTERM_BP_DIRECT	GO:0008217~regulation of blood pressure	5	1.785714286	0.022102201	P01019, P01258, P41159, Q9NZ08, P12821	277	65	16792	4.663149125	1	0.21954882	32.35451261
GOTERM_BP_DIRECT	GO:0007204~positive regulation of cytosolic calcium ion concentration	7	2.5	0.023409445	P60568, P01178, P01019, P01258, O43927, P16671, P04901	277	134	16792	3.166765451	1	0.230079629	33.9187277
GOTERM_BP_DIRECT	GO:0050796~regulation of insulin secretion	5	1.785714286	0.024399211	P01579, P13501, P41159, P01375, P01584	277	67	16792	4.523950644	1	0.237664575	35.08030281
GOTERM_BP_DIRECT	GO:0006006~glucose metabolic process	5	1.785714286	0.024399211	P41159, P01375, P01308, P01344, P05090	277	67	16792	4.523950644	1	0.237664575	35.08030281
GOTERM_BP_DIRECT	GO:1904707~positive regulation of vascular smooth muscle cell proliferation	3	1.071428571	0.024546631	P01019, P22301, P01127	277	15	16792	12.12418773	1	0.23794833	35.25165745
GOTERM_BP_DIRECT	GO:0001501~skeletal system development	7	2.5	0.025750959	Q96S86, P22692, P02765, P12272, O00300, P61812, P01344	277	137	16792	3.097420222	1	0.247165224	36.6356249
GOTERM_BP_DIRECT	GO:0090280~positive regulation of calcium ion import	3	1.071428571	0.027753443	P48061, P13500, P01127	277	16	16792	11.36642599	1	0.262780429	38.87524704
GOTERM_BP_DIRECT	GO:1900745~positive regulation of p38MAPK cascade	3	1.071428571	0.027753443	P47989, P41159, P15692	277	16	16792	11.36642599	1	0.262780429	38.87524704
GOTERM_BP_DIRECT	GO:0007050~cell cycle arrest	7	2.5	0.029108465	P01579, P27797, P29460, P07996, P61812, P10145, P01137	277	141	16792	3.009550145	1	0.272752222	40.34816364
GOTERM_BP_DIRECT	GO:0060333~interferon-gamma-mediated signaling pathway	5	1.785714286	0.029412177	P01579, P19320, P61769, Q9TQE0, P05362	277	71	16792	4.269080185	1	0.274120372	40.67367783
GOTERM_BP_DIRECT	GO:0051091~positive regulation of sequence-specific DNA binding transcription factor activity	6	2.142857143	0.029590821	P05113, P05112, P22301, P01375, P05231, P01584	277	105	16792	3.464053636	1	0.274475911	40.86436275
GOTERM_BP_DIRECT	GO:1901214~regulation of neuron death	3	1.071428571	0.031118174	P13501, P02649, P10909	277	17	16792	10.6978127	1	0.285475475	42.47123658
GOTERM_BP_DIRECT	GO:0071310~cellular response to organic substance	3	1.071428571	0.031118174	P27797, P07602, P01584	277	17	16792	10.6978127	1	0.285475475	42.47123658
GOTERM_BP_DIRECT	GO:1901741~positive regulation of myoblast fusion	3	1.071428571	0.031118174	P05112, Q96QR1, Q07325	277	17	16792	10.6978127	1	0.285475475	42.47123658
GOTERM_BP_DIRECT	GO:0001541~ovarian follicle development	4	1.428571429	0.031482897	P21583, P05362, P03950, P15692	277	42	16792	5.773422726	1	0.2872241	42.84881194
GOTERM_BP_DIRECT	GO:0045599~negative regulation of fat cell differentiation	4	1.428571429	0.031482897	P01375, P05231, P01137, Q99523	277	42	16792	5.773422726	1	0.2872241	42.84881194
GOTERM_BP_DIRECT	GO:0097191~extrinsic apoptotic signaling pathway	4	1.428571429	0.031482897	P01579, P01375, P61812, P01137	277	42	16792	5.773422726	1	0.2872241	42.84881194
GOTERM_BP_DIRECT	GO:0002019~regulation of renal output by angiotensin	2	0.714285714	0.032603604	P01019, P12821	277	2	16792	60.62093863	1	0.294781967	43.99444694
GOTERM_BP_DIRECT	GO:0061302~smooth muscle cell-matrix adhesion	2	0.714285714	0.032603604	P04004, Q08345	277	2	16792	60.62093863	1	0.294781967	43.99444694
GOTERM_BP_DIRECT	GO:0002876~positive regulation of chronic inflammatory response to antigenic stimulus	2	0.714285714	0.032603604	P01374, P01375	277	2	16792	60.62093863	1	0.294781967	43.99444694
GOTERM_BP_DIRECT	GO:1905049~negative regulation of metallopeptidase activity	2	0.714285714	0.032603604	P16035, P01033	277	2	16792	60.62093863	1	0.294781967	43.99444694
GOTERM_BP_DIRECT	GO:0060557~positive regulation of vitamin D biosynthetic process	2	0.714285714	0.032603604	P01579, P01375	277	2	16792	60.62093863	1	0.294781967	43.99444694
GOTERM_BP_DIRECT	GO:1905005~regulation of epithelial to mesenchymal transition involved in endocardial cushion formation	2	0.714285714	0.032603604	P10600, P01137	277	2	16792	60.62093863	1	0.294781967	43.99444694
GOTERM_BP_DIRECT	GO:1902998~positive regulation of neurofibrillary tangle assembly	2	0.714285714	0.032603604	P02649, P10909	277	2	16792	60.62093863	1	0.294781967	43.99444694
GOTERM_BP_DIRECT	GO:0070488~neutrophil aggregation	2	0.714285714	0.032603604	P06702, P05109	277	2	16792	60.62093863	1	0.294781967	43.99444694
GOTERM_BP_DIRECT	GO:0042704~uterine wall breakdown	2	0.714285714	0.032603604	P10600, P61812	277	2	16792	60.62093863	1	0.294781967	43.99444694
GOTERM_BP_DIRECT	GO:2000334~positive regulation of blood microparticle formation	2	0.714285714	0.032603604	P01375, P16671	277	2	16792	60.62093863	1	0.294781967	43.99444694
GOTERM_BP_DIRECT	GO:0090259~regulation of retinal ganglion cell axon guidance	2	0.714285714	0.032603604	P15692, O14786	277	2	16792	60.62093863	1	0.294781967	43.99444694
GOTERM_BP_DIRECT	GO:0032943~mononuclear cell proliferation	2	0.714285714	0.032603604	P01137, P12821	277	2	16792	60.62093863	1	0.294781967	43.99444694
GOTERM_BP_DIRECT	GO:1900221~regulation of beta-amyloid clearance	2	0.714285714	0.032603604	P02649, P10909	277	2	16792	60.62093863	1	0.294781967	43.99444694
GOTERM_BP_DIRECT	GO:0001970~positive regulation of activation of membrane attack complex	2	0.714285714	0.032603604	P13671, P01024	277	2	16792	60.62093863	1	0.294781967	43.99444694
GOTERM_BP_DIRECT	GO:1902947~regulation of tau-protein kinase activity	2	0.714285714	0.032603604	P02649, P14210	277	2	16792	60.62093863	1	0.294781967	43.99444694
GOTERM_BP_DIRECT	GO:0038190~VEGF-activated neuropilin signaling pathway	2	0.714285714	0.032603604	P15692, O14786	277	2	16792	60.62093863	1	0.294781967	43.99444694
GOTERM_BP_DIRECT	GO:1902336~positive regulation of retinal ganglion cell axon guidance	2	0.714285714	0.032603604	P15692, O14786	277	2	16792	60.62093863	1	0.294781967	43.99444694
GOTERM_BP_DIRECT	GO:0014823~response to activity	4	1.428571429	0.033444601	P01178, P13500, P22301, P41159	277	43	16792	5.639157082	1	0.300080644	44.8398919
GOTERM_BP_DIRECT	GO:0043623~cellular protein complex assembly	3	1.071428571	0.034634807	P13501, P02679, P02675	277	18	16792	10.10348977	1	0.307916313	46.01584856
GOTERM_BP_DIRECT	GO:0007597~blood coagulation, intrinsic pathway	3	1.071428571	0.034634807	P05155, P02749, P00734	277	18	16792	10.10348977	1	0.307916313	46.01584856
GOTERM_BP_DIRECT	GO:0045216~cell-cell junction organization	3	1.071428571	0.034634807	P10600, P61812, P01137	277	18	16792	10.10348977	1	0.307916313	46.01584856
GOTERM_BP_DIRECT	GO:0006879~cellular iron ion homeostasis	4	1.428571429	0.035468464	P02787, P80188, P00450, P02790	277	44	16792	5.510994421	1	0.312970656	46.82540455
GOTERM_BP_DIRECT	GO:0008015~blood circulation	4	1.428571429	0.03755414	P02778, P48061, P05155, P01588	277	45	16792	5.388527878	1	0.327062889	48.80093537
GOTERM_BP_DIRECT	GO:0043011~myeloid dendritic cell differentiation	3	1.071428571	0.038297478	P05112, P04141, P01137	277	19	16792	9.571727152	1	0.331221831	49.48813523
GOTERM_BP_DIRECT	GO:0008156~negative regulation of DNA replication	3	1.071428571	0.038297478	P31949, P10600, P01137	277	19	16792	9.571727152	1	0.331221831	49.48813523
GOTERM_BP_DIRECT	GO:0007263~nitric oxide mediated signal transduction	3	1.071428571	0.038297478	P02649, P01019, P16671	277	19	16792	9.571727152	1	0.331221831	49.48813523
GOTERM_BP_DIRECT	GO:0046579~positive regulation of Ras protein signal transduction	3	1.071428571	0.038297478	P21583, P09603, P01588	277	19	16792	9.571727152	1	0.331221831	49.48813523
GOTERM_BP_DIRECT	GO:0042246~tissue regeneration	3	1.071428571	0.038297478	Q92876, P08833, P05090	277	19	16792	9.571727152	1	0.331221831	49.48813523
GOTERM_BP_DIRECT	GO:0048260~positive regulation of receptor-mediated endocytosis	3	1.071428571	0.038297478	P61769, P02787, P04004	277	19	16792	9.571727152	1	0.331221831	49.48813523
GOTERM_BP_DIRECT	GO:0010595~positive regulation of endothelial cell migration	4	1.428571429	0.039701244	P01019, P15692, P07996, O14786	277	46	16792	5.271385968	1	0.33999309	50.76223381
GOTERM_BP_DIRECT	GO:0050728~negative regulation of inflammatory response	5	1.785714286	0.04114391	P60568, P02649, P14210, Q92485, P02647	277	79	16792	3.836768268	1	0.348857555	52.04002873
GOTERM_BP_DIRECT	GO:0031532~actin cytoskeleton reorganization	4	1.428571429	0.041909349	P06702, P15311, P21781, P06749	277	47	16792	5.159228819	1	0.352906373	52.7052327
GOTERM_BP_DIRECT	GO:0046697~decidualization	3	1.071428571	0.042100474	O76061, P15018, P10451	277	20	16792	9.093140794	1	0.352983197	52.86996709
GOTERM_BP_DIRECT	GO:0042744~hydrogen peroxide catabolic process	3	1.071428571	0.042100474	P05164, P22079, P06727	277	20	16792	9.093140794	1	0.352983197	52.86996709
GOTERM_BP_DIRECT	GO:0051603~proteolysis involved in cellular protein catabolic process	4	1.428571429	0.044177993	P09668, P11021, P53634, P25774	277	48	16792	5.051744886	1	0.365787871	54.62606551
GOTERM_BP_DIRECT	GO:0010862~positive regulation of pathway-restricted SMAD protein phosphorylation	4	1.428571429	0.044177993	P10600, O00560, P61812, P01137	277	48	16792	5.051744886	1	0.365787871	54.62606551
GOTERM_BP_DIRECT	GO:0043085~positive regulation of catalytic activity	5	1.785714286	0.044435345	P09341, P17936, P01344, P07602, P02654	277	81	16792	3.742033249	1	0.366251213	54.83925561
GOTERM_BP_DIRECT	GO:0045861~negative regulation of proteolysis	3	1.071428571	0.04603823	P01308, P00734, P01034	277	21	16792	8.66013409	1	0.375566542	56.14597376
GOTERM_BP_DIRECT	GO:0048844~artery morphogenesis	3	1.071428571	0.04603823	P02649, P15692, O14786	277	21	16792	8.66013409	1	0.375566542	56.14597376
GOTERM_BP_DIRECT	GO:0032094~response to food	3	1.071428571	0.04603823	P05164, P01286, P01178	277	21	16792	8.66013409	1	0.375566542	56.14597376
GOTERM_BP_DIRECT	GO:0031954~positive regulation of protein autophosphorylation	3	1.071428571	0.04603823	P15692, P01308, P01127	277	21	16792	8.66013409	1	0.375566542	56.14597376
GOTERM_BP_DIRECT	GO:0008543~fibroblast growth factor receptor signaling pathway	5	1.785714286	0.046134876	P62988, P31371, P10767, P21781, P08620	277	82	16792	3.696398697	1	0.374933586	56.22361218
GOTERM_BP_DIRECT	GO:0036092~phosphatidylinositol-3-phosphate biosynthetic process	4	1.428571429	0.046506677	P31371, P10767, P21781, P08620	277	49	16792	4.948648051	1	0.376091278	56.52108133
GOTERM_BP_DIRECT	GO:0021762~substantia nigra development	4	1.428571429	0.046506677	P31371, P60709, P11021, P06749	277	49	16792	4.948648051	1	0.376091278	56.52108133
GOTERM_BP_DIRECT	GO:0006919~activation of cysteine-type endopeptidase activity involved in apoptotic process	5	1.785714286	0.047870232	P06702, P47989, P01375, P09668, P05109	277	83	16792	3.651863773	1	0.383600348	57.59580111
GOTERM_BP_DIRECT	GO:0006915~apoptotic process	16	5.714285714	0.048171684	P01579, P06702, P80188, Q9HCU9, P08571, P05109, P17936, P00709, P01374, P36222, P01583, P09668, P01588, P53634, P01584, P01034	277	567	16792	1.710643771	1	0.384253368	57.82999279
GOTERM_BP_DIRECT	GO:0032692~negative regulation of interleukin-1 production	2	0.714285714	0.048506011	P22301, Q3KRG8	277	3	16792	40.41395909	1	0.38510862	58.0882982
GOTERM_BP_DIRECT	GO:1903660~negative regulation of complement-dependent cytotoxicity	2	0.714285714	0.048506011	P05112, P35225	277	3	16792	40.41395909	1	0.38510862	58.0882982
GOTERM_BP_DIRECT	GO:0034371~chylomicron remodeling	2	0.714285714	0.048506011	P06858, P06727	277	3	16792	40.41395909	1	0.38510862	58.0882982
GOTERM_BP_DIRECT	GO:0070668~positive regulation of mast cell proliferation	2	0.714285714	0.048506011	P21583, P08700	277	3	16792	40.41395909	1	0.38510862	58.0882982
GOTERM_BP_DIRECT	GO:0043932~ossification involved in bone remodeling	2	0.714285714	0.048506011	P10600, P01137	277	3	16792	40.41395909	1	0.38510862	58.0882982
GOTERM_BP_DIRECT	GO:0010693~negative regulation of alkaline phosphatase activity	2	0.714285714	0.048506011	P01375, P61812	277	3	16792	40.41395909	1	0.38510862	58.0882982
GOTERM_BP_DIRECT	GO:0002693~positive regulation of cellular extravasation	2	0.714285714	0.048506011	P13500, P05362	277	3	16792	40.41395909	1	0.38510862	58.0882982
GOTERM_BP_DIRECT	GO:0060688~regulation of morphogenesis of a branching structure	2	0.714285714	0.048506011	P39905, P49763	277	3	16792	40.41395909	1	0.38510862	58.0882982
GOTERM_BP_DIRECT	GO:0001781~neutrophil apoptotic process	2	0.714285714	0.048506011	P01579, P05231	277	3	16792	40.41395909	1	0.38510862	58.0882982
GOTERM_BP_DIRECT	GO:0034447~very-low-density lipoprotein particle clearance	2	0.714285714	0.048506011	P02649, P02654	277	3	16792	40.41395909	1	0.38510862	58.0882982
GOTERM_BP_DIRECT	GO:0060312~regulation of blood vessel remodeling	2	0.714285714	0.048506011	P01137, Q3KRG8	277	3	16792	40.41395909	1	0.38510862	58.0882982
GOTERM_BP_DIRECT	GO:0032800~receptor biosynthetic process	2	0.714285714	0.048506011	P22301, P01375	277	3	16792	40.41395909	1	0.38510862	58.0882982
GOTERM_BP_DIRECT	GO:2000366~positive regulation of STAT protein import into nucleus	2	0.714285714	0.048506011	P41159, P05231	277	3	16792	40.41395909	1	0.38510862	58.0882982
GOTERM_BP_DIRECT	GO:0005989~lactose biosynthetic process	2	0.714285714	0.048506011	P15291, P00709	277	3	16792	40.41395909	1	0.38510862	58.0882982
GOTERM_BP_DIRECT	GO:1903659~regulation of complement-dependent cytotoxicity	2	0.714285714	0.048506011	P22301, P61812	277	3	16792	40.41395909	1	0.38510862	58.0882982
GOTERM_BP_DIRECT	GO:0032946~positive regulation of mononuclear cell proliferation	2	0.714285714	0.048506011	P09603, P29460	277	3	16792	40.41395909	1	0.38510862	58.0882982
GOTERM_BP_DIRECT	GO:0033861~negative regulation of NAD(P)H oxidase activity	2	0.714285714	0.048506011	P01308, P35225	277	3	16792	40.41395909	1	0.38510862	58.0882982
GOTERM_BP_DIRECT	GO:0001660~fever generation	2	0.714285714	0.048506011	P01583, P01584	277	3	16792	40.41395909	1	0.38510862	58.0882982
GOTERM_BP_DIRECT	GO:0019836~hemolysis by symbiont of host erythrocytes	2	0.714285714	0.048506011	P02768, P02748	277	3	16792	40.41395909	1	0.38510862	58.0882982
GOTERM_BP_DIRECT	GO:0032602~chemokine production	2	0.714285714	0.048506011	P06702, P05109	277	3	16792	40.41395909	1	0.38510862	58.0882982
GOTERM_BP_DIRECT	GO:0002763~positive regulation of myeloid leukocyte differentiation	2	0.714285714	0.048506011	P21583, P08700	277	3	16792	40.41395909	1	0.38510862	58.0882982
GOTERM_BP_DIRECT	GO:0001502~cartilage condensation	3	1.071428571	0.050105322	P10767, P08620, P61812	277	22	16792	8.266491631	1	0.393863857	59.30344489
GOTERM_BP_DIRECT	GO:0043171~peptide catabolic process	3	1.071428571	0.050105322	Q9NZ08, P15144, P12821	277	22	16792	8.266491631	1	0.393863857	59.30344489
GOTERM_BP_DIRECT	GO:0090023~positive regulation of neutrophil chemotaxis	3	1.071428571	0.050105322	P09341, P19875, P10145	277	22	16792	8.266491631	1	0.393863857	59.30344489
GOTERM_BP_DIRECT	GO:0031334~positive regulation of protein complex assembly	3	1.071428571	0.050105322	P01375, P15692, P01137	277	22	16792	8.266491631	1	0.393863857	59.30344489
GOTERM_BP_DIRECT	GO:0043123~positive regulation of I-kappaB kinase/NF-kappaB signaling	7	2.5	0.050157634	P62988, Q9NZH0, P02788, P01583, P01375, P16671, P06749	277	161	16792	2.635692984	1	0.392917157	59.34262401
GOTERM_BP_DIRECT	GO:0032733~positive regulation of interleukin-10 production	3	1.071428571	0.05429647	P05112, P14210, P29460	277	23	16792	7.907078951	1	0.416778126	62.33219828
GOTERM_BP_DIRECT	GO:0035924~cellular response to vascular endothelial growth factor stimulus	3	1.071428571	0.05429647	P19320, P15692, O14786	277	23	16792	7.907078951	1	0.416778126	62.33219828
GOTERM_BP_DIRECT	GO:0048754~branching morphogenesis of an epithelial tube	3	1.071428571	0.05429647	P15291, P15692, P01133	277	23	16792	7.907078951	1	0.416778126	62.33219828
GOTERM_BP_DIRECT	GO:0051607~defense response to virus	7	2.5	0.055322973	P01579, P02778, Q07325, P59666, P29460, P59665, P05231	277	165	16792	2.571797396	1	0.421545848	63.04090627
GOTERM_BP_DIRECT	GO:0019915~lipid storage	3	1.071428571	0.058606531	Q99541, P16671, P02647	277	24	16792	7.577617329	1	0.439253032	65.22442243
GOTERM_BP_DIRECT	GO:0048146~positive regulation of fibroblast proliferation	4	1.428571429	0.059030971	P01019, P14174, P01127, P01137	277	54	16792	4.490439898	1	0.440329306	65.4976221
GOTERM_BP_DIRECT	GO:0032735~positive regulation of interleukin-12 production	3	1.071428571	0.063030493	P01579, P16671, P29460	277	25	16792	7.274512635	1	0.461244344	67.97450018
GOTERM_BP_DIRECT	GO:2001235~positive regulation of apoptotic signaling pathway	3	1.071428571	0.063030493	P13725, P09668, P53634	277	25	16792	7.274512635	1	0.461244344	67.97450018
GOTERM_BP_DIRECT	GO:0002040~sprouting angiogenesis	3	1.071428571	0.063030493	P49763, P07996, O14786	277	25	16792	7.274512635	1	0.461244344	67.97450018
GOTERM_BP_DIRECT	GO:0032119~sequestering of zinc ion	2	0.714285714	0.064147939	P06702, P05109	277	4	16792	30.31046931	1	0.465946379	68.63596431
GOTERM_BP_DIRECT	GO:0038124~toll-like receptor TLR6:TLR2 signaling pathway	2	0.714285714	0.064147939	P08571, P16671	277	4	16792	30.31046931	1	0.465946379	68.63596431
GOTERM_BP_DIRECT	GO:0002793~positive regulation of peptide secretion	2	0.714285714	0.064147939	P06702, P05109	277	4	16792	30.31046931	1	0.465946379	68.63596431
GOTERM_BP_DIRECT	GO:0010574~regulation of vascular endothelial growth factor production	2	0.714285714	0.064147939	P13500, P05231	277	4	16792	30.31046931	1	0.465946379	68.63596431
GOTERM_BP_DIRECT	GO:0071726~cellular response to diacyl bacterial lipopeptide	2	0.714285714	0.064147939	P08571, P16671	277	4	16792	30.31046931	1	0.465946379	68.63596431
GOTERM_BP_DIRECT	GO:1900127~positive regulation of hyaluronan biosynthetic process	2	0.714285714	0.064147939	P01133, P01127	277	4	16792	30.31046931	1	0.465946379	68.63596431
GOTERM_BP_DIRECT	GO:0010155~regulation of proton transport	2	0.714285714	0.064147939	P05112, P35225	277	4	16792	30.31046931	1	0.465946379	68.63596431
GOTERM_BP_DIRECT	GO:0010716~negative regulation of extracellular matrix disassembly	2	0.714285714	0.064147939	P01137, P01034	277	4	16792	30.31046931	1	0.465946379	68.63596431
GOTERM_BP_DIRECT	GO:0045833~negative regulation of lipid metabolic process	2	0.714285714	0.064147939	P01584, P02654	277	4	16792	30.31046931	1	0.465946379	68.63596431
GOTERM_BP_DIRECT	GO:0035634~response to stilbenoid	2	0.714285714	0.064147939	P16671, P06727	277	4	16792	30.31046931	1	0.465946379	68.63596431
GOTERM_BP_DIRECT	GO:0072606~interleukin-8 secretion	2	0.714285714	0.064147939	P36222, P41159	277	4	16792	30.31046931	1	0.465946379	68.63596431
GOTERM_BP_DIRECT	GO:1900086~positive regulation of peptidyl-tyrosine autophosphorylation	2	0.714285714	0.064147939	P15692, P12821	277	4	16792	30.31046931	1	0.465946379	68.63596431
GOTERM_BP_DIRECT	GO:0032374~regulation of cholesterol transport	2	0.714285714	0.064147939	P06727, P02654	277	4	16792	30.31046931	1	0.465946379	68.63596431
GOTERM_BP_DIRECT	GO:0010523~negative regulation of calcium ion transport into cytosol	2	0.714285714	0.064147939	P01258, P01588	277	4	16792	30.31046931	1	0.465946379	68.63596431
GOTERM_BP_DIRECT	GO:0072378~blood coagulation, fibrin clot formation	2	0.714285714	0.064147939	P02679, P02675	277	4	16792	30.31046931	1	0.465946379	68.63596431
GOTERM_BP_DIRECT	GO:0060364~frontal suture morphogenesis	2	0.714285714	0.064147939	P10600, P01137	277	4	16792	30.31046931	1	0.465946379	68.63596431
GOTERM_BP_DIRECT	GO:0030730~sequestering of triglyceride	2	0.714285714	0.064147939	P01375, P01584	277	4	16792	30.31046931	1	0.465946379	68.63596431
GOTERM_BP_DIRECT	GO:0002248~connective tissue replacement involved in inflammatory response wound healing	2	0.714285714	0.064147939	P01583, P01137	277	4	16792	30.31046931	1	0.465946379	68.63596431
GOTERM_BP_DIRECT	GO:0042506~tyrosine phosphorylation of Stat5 protein	2	0.714285714	0.064147939	P40933, P13725	277	4	16792	30.31046931	1	0.465946379	68.63596431
GOTERM_BP_DIRECT	GO:0008211~glucocorticoid metabolic process	2	0.714285714	0.064147939	P08185, P02647	277	4	16792	30.31046931	1	0.465946379	68.63596431
GOTERM_BP_DIRECT	GO:0045191~regulation of isotype switching	2	0.714285714	0.064147939	P05112, P22301	277	4	16792	30.31046931	1	0.465946379	68.63596431
GOTERM_BP_DIRECT	GO:0051208~sequestering of calcium ion	2	0.714285714	0.064147939	P14625, P27797	277	4	16792	30.31046931	1	0.465946379	68.63596431
GOTERM_BP_DIRECT	GO:0072108~positive regulation of mesenchymal to epithelial transition involved in metanephros morphogenesis	2	0.714285714	0.064147939	P39905, P15018	277	4	16792	30.31046931	1	0.465946379	68.63596431
GOTERM_BP_DIRECT	GO:0010463~mesenchymal cell proliferation	2	0.714285714	0.064147939	P21781, P08620	277	4	16792	30.31046931	1	0.465946379	68.63596431
GOTERM_BP_DIRECT	GO:0060665~regulation of branching involved in salivary gland morphogenesis by mesenchymal-epithelial signaling	2	0.714285714	0.064147939	P14210, P21781	277	4	16792	30.31046931	1	0.465946379	68.63596431
GOTERM_BP_DIRECT	GO:0060763~mammary duct terminal end bud growth	2	0.714285714	0.064147939	P09603, P51671	277	4	16792	30.31046931	1	0.465946379	68.63596431
GOTERM_BP_DIRECT	GO:0043524~negative regulation of neuron apoptotic process	6	2.142857143	0.066887902	P02649, P39905, P13500, P10600, O14786, P23560	277	132	16792	2.75549721	1	0.479173017	70.20377084
GOTERM_BP_DIRECT	GO:0019216~regulation of lipid metabolic process	3	1.071428571	0.067563481	P01011, Q8NBJ4, P07602	277	26	16792	6.994723688	1	0.48133305	70.5788193
GOTERM_BP_DIRECT	GO:0032148~activation of protein kinase B activity	3	1.071428571	0.067563481	P03950, P01308, P01127	277	26	16792	6.994723688	1	0.48133305	70.5788193
GOTERM_BP_DIRECT	GO:0045930~negative regulation of mitotic cell cycle	3	1.071428571	0.067563481	P16035, P22301, P01137	277	26	16792	6.994723688	1	0.48133305	70.5788193
GOTERM_BP_DIRECT	GO:0032757~positive regulation of interleukin-8 production	3	1.071428571	0.067563481	P01258, P01375, P01584	277	26	16792	6.994723688	1	0.48133305	70.5788193
GOTERM_BP_DIRECT	GO:0040014~regulation of multicellular organism growth	3	1.071428571	0.067563481	P01236, O75882, P05067	277	26	16792	6.994723688	1	0.48133305	70.5788193
GOTERM_BP_DIRECT	GO:0010800~positive regulation of peptidyl-threonine phosphorylation	3	1.071428571	0.072200744	P36222, P01133, P01137	277	27	16792	6.735659848	1	0.503636231	73.03557583
GOTERM_BP_DIRECT	GO:0048678~response to axon injury	3	1.071428571	0.072200744	P01588, P05090, P01034	277	27	16792	6.735659848	1	0.503636231	73.03557583
GOTERM_BP_DIRECT	GO:0030097~hemopoiesis	4	1.428571429	0.072964043	P09603, P22301, P61812, P01127	277	59	16792	4.109894144	1	0.506037179	73.42093257
GOTERM_BP_DIRECT	GO:0071456~cellular response to hypoxia	5	1.785714286	0.073645316	P05362, P07237, O76061, P04901, P15692	277	96	16792	3.157340554	1	0.508006754	73.76048707
GOTERM_BP_DIRECT	GO:0050776~regulation of immune response	7	2.5	0.074004299	P01834, P19320, P61769, P05112, P05362, P01842, P01024	277	178	16792	2.383969497	1	0.508377392	73.93775869
GOTERM_BP_DIRECT	GO:0000060~protein import into nucleus, translocation	3	1.071428571	0.076937659	P01579, P01375, P01137	277	28	16792	6.495100567	1	0.521170726	75.3445746
GOTERM_BP_DIRECT	GO:0061418~regulation of transcription from RNA polymerase II promoter in response to hypoxia	3	1.071428571	0.076937659	P62988, P15692, P01588	277	28	16792	6.495100567	1	0.521170726	75.3445746
GOTERM_BP_DIRECT	GO:0032092~positive regulation of protein binding	4	1.428571429	0.078911444	P61769, P04004, P09919, P12821	277	61	16792	3.975143517	1	0.529101478	76.25054979
GOTERM_BP_DIRECT	GO:0001933~negative regulation of protein phosphorylation	4	1.428571429	0.078911444	P60568, P47989, P17936, P01137	277	61	16792	3.975143517	1	0.529101478	76.25054979
GOTERM_BP_DIRECT	GO:0017038~protein import	2	0.714285714	0.079533642	P02649, P10909	277	5	16792	24.24837545	1	0.530606741	76.52957136
GOTERM_BP_DIRECT	GO:0051005~negative regulation of lipoprotein lipase activity	2	0.714285714	0.079533642	Q99523, P02654	277	5	16792	24.24837545	1	0.530606741	76.52957136
GOTERM_BP_DIRECT	GO:0034197~triglyceride transport	2	0.714285714	0.079533642	P02749, P16671	277	5	16792	24.24837545	1	0.530606741	76.52957136
GOTERM_BP_DIRECT	GO:0032489~regulation of Cdc42 protein signal transduction	2	0.714285714	0.079533642	P02649, P02647	277	5	16792	24.24837545	1	0.530606741	76.52957136
GOTERM_BP_DIRECT	GO:0042092~type 2 immune response	2	0.714285714	0.079533642	P05112, P22301	277	5	16792	24.24837545	1	0.530606741	76.52957136
GOTERM_BP_DIRECT	GO:0032747~positive regulation of interleukin-23 production	2	0.714285714	0.079533642	P01579, P04141	277	5	16792	24.24837545	1	0.530606741	76.52957136
GOTERM_BP_DIRECT	GO:0090370~negative regulation of cholesterol efflux	2	0.714285714	0.079533642	P02649, P01133	277	5	16792	24.24837545	1	0.530606741	76.52957136
GOTERM_BP_DIRECT	GO:1902966~positive regulation of protein localization to early endosome	2	0.714285714	0.079533642	P15311, P15692	277	5	16792	24.24837545	1	0.530606741	76.52957136
GOTERM_BP_DIRECT	GO:1902430~negative regulation of beta-amyloid formation	2	0.714285714	0.079533642	P02649, P10909	277	5	16792	24.24837545	1	0.530606741	76.52957136
GOTERM_BP_DIRECT	GO:1902035~positive regulation of hematopoietic stem cell proliferation	2	0.714285714	0.079533642	P40225, P21583	277	5	16792	24.24837545	1	0.530606741	76.52957136
GOTERM_BP_DIRECT	GO:0030823~regulation of cGMP metabolic process	2	0.714285714	0.079533642	P15692, P07996	277	5	16792	24.24837545	1	0.530606741	76.52957136
GOTERM_BP_DIRECT	GO:0051055~negative regulation of lipid biosynthetic process	2	0.714285714	0.079533642	P02649, Q3KRG8	277	5	16792	24.24837545	1	0.530606741	76.52957136
GOTERM_BP_DIRECT	GO:0031622~positive regulation of fever generation	2	0.714285714	0.079533642	P01375, P01584	277	5	16792	24.24837545	1	0.530606741	76.52957136
GOTERM_BP_DIRECT	GO:2000343~positive regulation of chemokine (C-X-C motif) ligand 2 production	2	0.714285714	0.079533642	P01375, P14174	277	5	16792	24.24837545	1	0.530606741	76.52957136
GOTERM_BP_DIRECT	GO:0071549~cellular response to dexamethasone stimulus	3	1.071428571	0.081769725	P13500, P05231, P01137	277	29	16792	6.271131582	1	0.539507191	77.50703131
GOTERM_BP_DIRECT	GO:0097421~liver regeneration	3	1.071428571	0.081769725	P22301, P04004, P01137	277	29	16792	6.271131582	1	0.539507191	77.50703131
GOTERM_BP_DIRECT	GO:0045909~positive regulation of vasodilation	3	1.071428571	0.081769725	P01019, P01258, P01308	277	29	16792	6.271131582	1	0.539507191	77.50703131
GOTERM_BP_DIRECT	GO:0001654~eye development	3	1.071428571	0.086692561	P31371, P61812, P01034	277	30	16792	6.062093863	1	0.560054177	79.52537959
GOTERM_BP_DIRECT	GO:0060325~face morphogenesis	3	1.071428571	0.086692561	P10600, P61812, P01137	277	30	16792	6.062093863	1	0.560054177	79.52537959
GOTERM_BP_DIRECT	GO:0044344~cellular response to fibroblast growth factor stimulus	3	1.071428571	0.086692561	P13501, P13500, P10145	277	30	16792	6.062093863	1	0.560054177	79.52537959
GOTERM_BP_DIRECT	GO:0030574~collagen catabolic process	4	1.428571429	0.088213527	Q92876, P24158, P07339, P25774	277	64	16792	3.788808664	1	0.565231555	80.11359995
GOTERM_BP_DIRECT	GO:0046330~positive regulation of JNK cascade	4	1.428571429	0.091412462	P01583, P01375, O00560, P01584	277	65	16792	3.7305193	1	0.57738349	81.29916792
GOTERM_BP_DIRECT	GO:0010332~response to gamma radiation	3	1.071428571	0.091701904	P02778, P13500, P80098	277	31	16792	5.866542448	1	0.577183158	81.40308571
GOTERM_BP_DIRECT	GO:0045765~regulation of angiogenesis	3	1.071428571	0.091701904	O43927, P41159, P05231	277	31	16792	5.866542448	1	0.577183158	81.40308571
GOTERM_BP_DIRECT	GO:1990000~amyloid fibril formation	2	0.714285714	0.094667299	P16671, P05067	277	6	16792	20.20697954	1	0.587970268	82.43684476
GOTERM_BP_DIRECT	GO:0032914~positive regulation of transforming growth factor beta1 production	2	0.714285714	0.094667299	P78423, P07996	277	6	16792	20.20697954	1	0.587970268	82.43684476
GOTERM_BP_DIRECT	GO:0045639~positive regulation of myeloid cell differentiation	2	0.714285714	0.094667299	P41159, P09919	277	6	16792	20.20697954	1	0.587970268	82.43684476
GOTERM_BP_DIRECT	GO:0034384~high-density lipoprotein particle clearance	2	0.714285714	0.094667299	P02649, P02647	277	6	16792	20.20697954	1	0.587970268	82.43684476
GOTERM_BP_DIRECT	GO:0034382~chylomicron remnant clearance	2	0.714285714	0.094667299	P02649, P02654	277	6	16792	20.20697954	1	0.587970268	82.43684476
GOTERM_BP_DIRECT	GO:0042503~tyrosine phosphorylation of Stat3 protein	2	0.714285714	0.094667299	P13725, P15018	277	6	16792	20.20697954	1	0.587970268	82.43684476
GOTERM_BP_DIRECT	GO:1900122~positive regulation of receptor binding	2	0.714285714	0.094667299	P61769, P23560	277	6	16792	20.20697954	1	0.587970268	82.43684476
GOTERM_BP_DIRECT	GO:0045591~positive regulation of regulatory T cell differentiation	2	0.714285714	0.094667299	P60568, P01137	277	6	16792	20.20697954	1	0.587970268	82.43684476
GOTERM_BP_DIRECT	GO:0003081~regulation of systemic arterial blood pressure by renin-angiotensin	2	0.714285714	0.094667299	P01019, P12821	277	6	16792	20.20697954	1	0.587970268	82.43684476
GOTERM_BP_DIRECT	GO:0071281~cellular response to iron ion	2	0.714285714	0.094667299	P61769, P02787	277	6	16792	20.20697954	1	0.587970268	82.43684476
GOTERM_BP_DIRECT	GO:0060754~positive regulation of mast cell chemotaxis	2	0.714285714	0.094667299	P15692, P49763	277	6	16792	20.20697954	1	0.587970268	82.43684476
GOTERM_BP_DIRECT	GO:0030816~positive regulation of cAMP metabolic process	2	0.714285714	0.094667299	P02778, Q07325	277	6	16792	20.20697954	1	0.587970268	82.43684476
GOTERM_BP_DIRECT	GO:0061037~negative regulation of cartilage development	2	0.714285714	0.094667299	P41159, P61812	277	6	16792	20.20697954	1	0.587970268	82.43684476
GOTERM_BP_DIRECT	GO:0070508~cholesterol import	2	0.714285714	0.094667299	P16671, P02647	277	6	16792	20.20697954	1	0.587970268	82.43684476
GOTERM_BP_DIRECT	GO:0009987~cellular process	2	0.714285714	0.094667299	Q9HCU9, P05067	277	6	16792	20.20697954	1	0.587970268	82.43684476
GOTERM_BP_DIRECT	GO:0033603~positive regulation of dopamine secretion	2	0.714285714	0.094667299	P48061, P39905	277	6	16792	20.20697954	1	0.587970268	82.43684476
GOTERM_BP_DIRECT	GO:0003179~heart valve morphogenesis	2	0.714285714	0.094667299	P61812, P01137	277	6	16792	20.20697954	1	0.587970268	82.43684476
GOTERM_BP_DIRECT	GO:0060664~epithelial cell proliferation involved in salivary gland morphogenesis	2	0.714285714	0.094667299	P01375, P05231	277	6	16792	20.20697954	1	0.587970268	82.43684476
GOTERM_BP_DIRECT	GO:0003007~heart morphogenesis	3	1.071428571	0.096793605	Q03167, P15692, P61812	277	32	16792	5.683212996	1	0.595112485	83.14447336
GOTERM_BP_DIRECT	GO:0045907~positive regulation of vasoconstriction	3	1.071428571	0.096793605	P02679, P02675, P05362	277	32	16792	5.683212996	1	0.595112485	83.14447336
